# Supplementary material for: Daphnia japonica sp. nov. (Crustacea: Cladocera) an eastern Palearctic montane species with mitochondrial discordance
Source: PeerJ. 2022 Oct 4;10:e14113. doi: 10.7717/peerj.14113 (PMC9541614; doi:10.7717/peerj.14113)
Supplement: Supplemental Information 2 — Anonymous nuclear local alignments and DNA sequences from mitochondrial ND2 for Daphnia japonica in FASTA format. [file peerj-10-14113-s002.zip]

Archive with 8 entries (8 files):
- ND2_aa_japonica.fasta
- __MACOSX/._ND2_aa_japonica.fasta
- ND2_codon_align_japonica.fasta
- __MACOSX/._ND2_codon_align_japonica.fasta
- nuclearlocus_2.fasta
- __MACOSX/._nuclearlocus_2.fasta
- nuclearlocus_1.fasta
- __MACOSX/._nuclearlocus_1.fasta
