# Supplementary material for: Daphnia japonica sp. nov. (Crustacea: Cladocera) an eastern Palearctic montane species with mitochondrial discordance
Source: PeerJ. 2022 Oct 4;10:e14113. doi: 10.7717/peerj.14113 (PMC9541614; doi:10.7717/peerj.14113)
Supplement: Supplemental Information 2 — Anonymous nuclear local alignments and DNA sequences from mitochondrial ND2 for Daphnia japonica in FASTA format. [file peerj-10-14113-s002.zip › ND2_aa_japonica.fasta]

>cucullataGER /transl_table=5
LMALSITSSIFLVLSSPSLFISWVGLELNTLAFLPILLSSKNKLTSESSIKYFLTQTLAS
VIVIMGGLTLLILQAELSMTVILFGLAIKLGAAPFHGWVVTVAESLSWIPLFILLTIQKL
NPLFMVWSFSQINSNFFYLIVLSSLVVGSLMGLVQTSTRALVTFSSISHVGWFLTGMAFS
LETGLLYFFIYSVILLAPILLLEHTNMSHINQLPLIQIKLQNQCILFFSLLSLGGLPPFL
GFLPKWAILQLSMTFSFYFLALVMIITSLFTLYFYLRLMFSAFIFGGVKITQEK-CAPAS
FFSNFLLSLS
>cucullataPOL1 /transl_table=5
LMALSITSSIFLVLSSPSLFISWVGLELNTLAFLPILLSSKNKLTSESSIKYFLTQTLAS
VIVIMGGLTLLILQAELSMTVILFGLAIKLGAAPFHGWVVTVAESLSWIPLFILLTIQKL
NPLFMVWSFSQINSNFFYLIVLSSLVVGSLMGLVQTSTRALVTFSSISHVGWFLTGMAFS
LETGLLYFFIYSVILLAPILLLEHTNMSHINQLPLIQIKLQNQCILFFSLLSLGGLPPFL
GFLPKWAILQLSMTFSFYFLALVMIITSLFTLYFYLRLMFSAFIFGGVKITQEK-CAPAS
FFSNFLLSLS
>aIndCentA2 /transl_table=5
LMILSITSSIFLVLSSPSLFISWVGLELNTLAFLPILLSSKNKLTSESSIKYFLTQTLAS
VIVIVGGLTVFILQAEFSMTVVLFGLAIKLGAAPFHSWLVTVAESLTWIPLFILLTVQKL
NPLFMVWSFSPMNSSFFFLIVFSSLIVGSLMGLVQTSTRALVTFSSISHVGWFLTGMAFS
LETGLLYFFIYSMILLAPILLLEHTNMSHISQLPLIQVKLQNQSILFFSLLSLGGLPPFL
GFLPKWVILQLSMTFSFYFLALVMITSSLFTLYFYLRLMFSAFIFGGVKITQEK-CASTS
FFSNFLLSLS
>aIndCentC1 /transl_table=5
LMILSITSSIFLVLSSPSLFISWVGLELNTLAFLPILLSSKNKLTSESSIKYFLTQTLAS
VIVIVGGLTVFILQAEFSMTVVLFGLAIKLGAAPFHSWLVTVAESLTWIPLFILLTVQKL
NPLFMVWSFSPMNSSFFFLIVFSSLIVGSLMGLVQTSTRALVTFSSISHVGWFLTGMAFS
LETGLLYFFIYSMILLAPILLLEHTNMSHISQLPLIQVKLQNQSILFFSLLSLGGLPPFL
GFLPKWVILQLSMTFSFYFLALVMITSSLFTLYFYLRLMFSAFIFGGVKITQEK-CASTS
FFSNFLLSLS
>aJpChuzA1 /transl_table=5
LMILSITSSIFLVLSSPSLFISWVGLELNTLAFLPILLSSKNKLTSESSIKYFLTQTLAS
VIVIVGGLTVFILQAEFSMTVVLFGLAIKLGAAPFHSWLVTVAESLTWIPLFILLTVQKL
NPLFMVWSFSPMNSSFFYLIVFSSLIVGSLMGLVQTSTRALVTFSSISHVGWFLTGMAFS
LETGLLYFFIYSVILLAPILLLEHTNMSHISQLPLIQVKLQNQSILFFSLLSLGGLPPFL
GFLPKWVILQLSMAFSFYFLALVMITSSLFTLYFYLRLMFSAFIFGGVKITQEK-CASTS
FFSNFLLSLS
>aJpNishA3 /transl_table=5
LMILSITSSIFLVLSSPSLFISWVGLELNTLAFLPILLSSKNKLTSESSIKYFLTQTLAS
VIVIVGGLTVFILQAEFSMTVVLFGLAIKLGAAPFHSWLVTVAESLTWIPLFILLTVQKL
NPLFMVWSFSPMNSSFFYLIVFSSLIVGSLMGLVQTSTRALVTFSSISHVGWFLTGMAFS
LETGLLYFFIYSVILLAPILLLEHTNMSHISQLPLIQVKLQNQSILFFSLLSLGGLPPFL
GFLPKWVILQLSMAFSFYFLALVMITSSLFTLYFYLRLMFSAFIFGGVKITQEK-CASTS
FFSNFLLSLS
>bJpAkanA1 /transl_table=5
LMILSITSSIFLVLSSPSLFISWVGLELNTLAFLPILLSSKNKLTSESSIKYFLTQTLAS
VIVIVGVLTMFILQAEFSMTVVLFGLAIKLGAAPFHSWLVTVAESLTWIPLFILLTVQKL
NPLFMVWSFSPMNSSFFYLIVFSSLIVGSLMGLVQTSTRALVTFSSISHVGWFLTGMAFS
LKTGLLYFFIYSVILLAPILLLEHTNMSHISQLPLIQVKLQNQSILFFSLLSLGGLPPFL
GFLPKWVILQLSMTFSFYFLALVMITSSLFTLYFYLRLMFSAFIFGGVKITQEK-CAPTS
FFSNFLLSLS
>bJpAkanB1 /transl_table=5
LMILSITSSIFLVLSSPSLFISWVGLELNTLAFLPILLSSKNKLTSESSIKYFLTQTLAS
VIVIVGVLTMFILQAEFSMTVVLFGLAIKLGAAPFHSWLVTVAESLTWIPLFILLTVQKL
NPLFMVWSFSPMNSSFFYLIVFSSLIVGSLMGLVQTSTRALVTFSSISHVGWFLTGMAFS
LKTGLLYFFIYSVILLAPILLLEHTNMSHISQLPLIQVKLQNQSILFFSLLSLGGLPPFL
GFLPKWVILQLSMTFSFYFLALVMITSGLFTLYFYLRLMFSAFIFGGVKITQEK-CAPTS
FFSNFLLSLS
>bJpBiwaA8 /transl_table=5
LMILSITSSIFLVLSSPSLFISWVGLELNTLAFLPILLSSKNKLTSESSIKYFLTQTLAS
VIVIVGGLTVFILQAEFSMTVVLFGLAIKLGAAPFHSWLVTVAESLTWIPLFILLTVQKL
NPLFMVWSFSPMNSSFFYLIVFSSLIVGSLMGLVQTSTRALVTFSSISHVGWFLTGMAFS
LETGLLYFFIYSVILLAPILLLEHTNMSHISQLPLIQVKLQNQTILFFSLLSLGGLPPFL
GFLPKWVILQLSMTFSFYFLALVMITSSLFTLYFYLRLMFSAFIFGGVKITQEK-CAPTS
FFSNFLLSLS
>bJpChuzB4 /transl_table=5
LMILSITSSIFLVLSSPSLFISWVGLELNTLAFLPILLSSKNKLTSESSIKYFLTQTLAS
VIVIVGVLTMFILQAEFSMTVVLFGLAIKLGAAPFHSWLVTVAESLTWIPLFILLTVQKL
NPLFMVWSFSPMNSSFFYLIVFSSLIVGSLMGLVQTSTRALVTFSSISHVGWFLTGMAFS
LKTGLLYFFIYSVILLAPILLLEHTNMSHISQLPLIQVKLQNQSILFFSLLSLGGLPPFL
GFLPKWVILQLSMTFSFYFLALVMITSSLFTLYFYLRLMFSAFIFGGVKITQEK-CAPTS
FFSNFLLSLS
>bJpEbisB5 /transl_table=5
LMILSITSSIFLVLSSPSLFISWVGLELNTLAFLPILLSSKNKLTSESSIKYFLTQTLAS
VIVIVGGLTVFILQAEFSMTVVLFGLAIKLGAAPFHSWLVTVAESLTWIPLFILLTVQKL
NPLFMVWSFSPMNSSFFYLIVFSSLIVGSLMGLVQTSTRALVTFSSISHVGWFLTGMAFS
LETGLLYFFIYSVILLAPILLLEHTNMSHISQLPLIQVKLQNQTILFFSLLSLGGLPPFL
GFLPKWAILQLSMTFSFYFLALVMITSSLFTLYFYLRLMFSAFIFGGVKITQEK-CAPTS
FFSNFLLSLS
>bJpKawgB3 /transl_table=5
LMILSITSSIFLVLSSPSLFISWVGLELNTLAFLPILLSSKNKLTSESSIKYFLTQTLAS
VIMIVGGLTVFILQAEFSMTVVLFGLAIKLGAAPFHSWLVTVAESLTWIPLFILLTVQKL
NPLFMVWSFSPMNSSFFYLIVFSSLIVGSLMGLVQTSTRALVTFSSISHVGWFLTGMAFS
LETGLLYFFIYSVILLAPILLLEHTNMSHISQLPLIQVKLQNQTILFFSLLSLGGLPPFL
GFLPKWVILQLSMTFSFYFLALVMITSSLFTLYFYLRLMFSAFIFGGVKITQEK-CAPTS
FFSNFLLSLS
>bJpShikA1 /transl_table=5
LMILSITSSIFLVLSSPSLFISWVGLELNTLAFLPILLSSKNKLTSESSIKYFLTQTLAS
VIVIVGGLTVFILQAEFSMTVVLFGLAIKLGAAPFHSWLVTVAESLTWIPLFILLTVQKL
NPLFMVWSFSPMNSSFFYLIVFSSLIVGSLMGLVQTSTRALVTFSSISHVGWFLTGMAFS
LETGLLYFFIYSVILLAPILLLEHTNMSHISQLPLIQVKLQNQTILFFSLLSLGGLPPFL
GFLPKWVILQLSMTFSFYFLALVMITSGLFTLYFYLRLMFSAFIFGGVKITQEK-CAPTS
FFSNFLLSLS
>bJpShikB1 /transl_table=5
LMILSITSSIFLVLSSPSLFISWVGLELNTLAFLPILLSSKNKLTSESSIKYFLTQTLAS
VIVIVGGLTVFILQAEFSMTVVLFGLAIKLGAAPFHSWLVTVAESLTWIPLFILLTVQKL
NPLFMVWSFSPMNSSFFYLIVFSSLIVGSLMGLVQTSTRALVTFSSISHVGWFLTGMAFS
LETGLLYFFIYSVILLAPILLLEHTNMSHISQLPLIQVKLQNQTILFFSLLSLGGLPPFL
GFLPKWVILQLSMTFSFYFLALVMITSSLFTLYFYLRLMFSAFIFGGVKITQEK-CAPTS
FFSNFLLSLS
>kJpIkedA5 /transl_table=5
LMILSITSSIFLVLSSPSLFISWVGLELNTLAFLPILLSSKNKLTSESSIKYFLTQTLAS
VIVIMGGLTVFILQAEFSMTMVLFGLVIKLGAAPFHSWLVTVAESLTWIPLFILLTVQKL
NPLFMVWSFSPMNSSFFYLIVFSSLIVGSLMGLAQTSTRALMTFSSISHVGWFLTGMALS
LETGLLYFFIYSVILLAPILLLEHTNMSHINQLPLIQVKLQNQSILFFSLLSLGGLPPFL
GFLPKWVILQLSMTFSFYFLALVMITSSLFTLYFYLRLMFSAFIFGGVKITQEK-CTPTS
FFSNFLLSLS
>kJpIkedB1 /transl_table=5
LMILSITSSIFLALSSPSLFISWVGLELNTLAFLPILLSSKNKLTSESSIKYFLTQTLAS
VIVIMGGLTVFILQAEFSMTMVLFGLVIKLGAAPFHSWLVTVAESLTWIPLFILLTVQKL
NPLFMVWSFSPMNSSFFYLIVFSSLIVGSLMGLAQTSTRALMTFSSISHVGWFLTGMALS
LETGLLYFFIYSVILLAPILLLEHTNMSHINQLPLIQVKLQNQSILFFSLLSLGGLPPFL
GFLPKWVILQLSMTFSFYFLALVMITSSLFTLYFYLRLMFSAFIFGGVKITQEK-CTPTS
FFSNFLLSLS
>kJpKawgA2 /transl_table=5
LMILSITSSIFLVLSSPSLFISWVGLELNTLAFLPILLSSKNKLTSESSIKYFLTQTLAS
VIVIMGGLTVFILQAEFSMTMVLFGLAIKLGAAPFHSWLVTVAESLTWIPLFILLTVQKL
NPLFMVWSFSPMNSSFFYLIVFSSLIVGSLMGLAQTSTRALMTFSSISHVGWFLTGMALS
LETGLLYFFIYSVILLAPILLLEHTNMSHINQLPLIQVKLQNQSILFFSLLSLGGLPPFL
GFLPKWVILQLSMTFSFYFLALVMITSSLFTLYFYLRLMFSAFIFGGVKITQEK-CTPTS
FFSNFLLSLS
>kJpKizaA5 /transl_table=5
LMILSITSSIFLVLSSPSLFISWVGLELNTLAFLPILLSSKNKLTSESSIKYFLTQTLAS
VIVIMGGLTVFILQAEFSMTMVLFGLAIKLGAAPFHSWLVTVAESLTWIPLFILLTVQKL
NPLFMVWSFSPMNSSFFYLIVFSSLIVGSLMGLAQTSTRALMTFSSISHVGWFLTGMALS
LETGLLYFFIYSVILLAPILLLEHTNMSHINQLPLIQVKLQNQSILFFSLLSLGGLPPFL
GFLPKWVILQLSMTFSFYFLALVMITSSLFTLYFYLRLMFSAFIFGGVKITQEK-CTPTS
FFSNFLLSLS
>kJpKushA2 /transl_table=5
LMILSITSSIFLVLSSPSLFISWVGLELNTLAFLPILLSSKNKLTSESSIKYFLTQTLAS
VIVIMGGLTVFILQAEFSMTMVLFGLAIKLGAAPFHSWLVTVAESLTWIPLFILLTVQKL
NPLFMVWSFSPMNSSFFYLIVFSSLIVGSLMGLAQTSTRALMTFSSISHVGWFLTGMALS
LETGLLYFFIYSVILLAPILLLEHTNMSHINQLPLIQVKLQNQSILFFSLLSLGGLPPFL
GFLPKWVILQLSMTFSFYFLALVMITSSLFTLYFYLRLMFSAFIFGGVKITQEK-CTPTS
FFSNFLLSLS
>dentiferaCrossDQ845271 /transl_table=5
LMILSITSSIFLVLSSPSLFISWVGLELNTLAFLPILLSKKNKLTSESSIKYFLTQTLAS
VIVVMGGLILLVLQTELSMTVILFGLAIKLGAAPFHSWLITVAESLAWIPLFTLLTVQKL
NPLFMIWSFSQINSNFFHFIVFSSLLVGSLMGLAQTSTRALITFSSISHVGWFLTGMAFS
LETGLLYFLIYSVVLLAPVLLLESTNVSHVNQLPLIQTKLQNQCILFFSLLSLGGLPPFL
GFLPKWVILQLSMTFSFYLLALIMILTSLFTLYFYLRLMFSAFIFGGIKIIQEK-RSSAS
FLLNFLLGLS
>dentiferaSequoia /transl_table=5
LMILSITSSIFLVLSSPSLFISWVGLELNTLAFLPILLSKKNKLTSESSIKYFLTQTLAS
VIVVMGGLILLVLQTELSMTVILFGLAIKLGAAPFHSWLITVAESLAWIPLFILLTVQKL
NPLFMIWSFSQINSNFFHFIVFSSLLVGSLMGLAQTSTRALITFSSISHVGWFLTGMAFS
LETGLLYFLIYSVVLLAPVLLLESTNVSHVNQLPLIQIKLQNQCILFFSLLSLGGLPPFL
GFLPKWVILQLSMTFSFYLLALIMILTSLFTLYFYLRLMFSAFIFGGIKIIQEK-RSSAS
FLLNFLLGLS
>OldLake_ /transl_table=5
LMILSITSSIFLVLSSPSLFISWVGLELNTLAFLPILLSKKNKLTSESSIKYFLTQTLAS
VIVVMGGLILLVLQTELSMTVILFGLAIKLGAAPFHSWLITVAESLAWIPLFTLLTVQKL
NPLFMIWSFSQINSNFFHFIVFSSLLVGSLMGLAQTSTRALITFSSISHVGWFLTGMAFS
LETGLLYFLIYSVVLLAPVLLLESTNVSHVNQLPLIQIKLQNQCILFFSLLSLGGLPPFL
GFLPKWVILQLSMTFSFYLLALIMILTSLFTLYFYLRLMFSAFIFGGIKIIQEK-RSSAS
FLLNFLLGLS
>Moose5F09_ /transl_table=5
LMILSITSSIFLVLSSPSLFISWVGLELNTLAFLPILLSKKNKLTSESSIKYFLTQTLAS
VIVVMGGLILLVLQTELSMTVILFGLAIKLGAAPFHSWLITVAESLAWIPLFTLLTVQKL
NPLFMIWSFSQINSNFFHFIVFSSLLVGSLMGLAQTSTRALITFSSISHVGWFLTGMAFS
LETGLLYFLIYSVVLLAPVLLLESTNVSHVNQLPLIQIKLQNQCILFFSLLSLGGLPPFL
GFLPKWVILQLSMTFSFYLLALIMILTSLFTLYFYLRLMFSAFIFGGIKIIQEK-RSSAS
FLLNFLLGLS
>Sprague3P05_ /transl_table=5
LMILSITSSIFLVLSSPSLFISWVGLELNTLAFLPILLSKKNKLTSESSIKYFLTQTLAS
VIVVVGGLILLVLQTELSMTVILFGLAIKLGAAPFHSWLITVAESLAWIPLFTLLTVQKL
NPLFMIWSFSQINSNFFHFIVFSSLLVGSLMGLAQTSTRALITFSSISHVGWFLTGMAFS
LETGLLYFLIYSVVLLAPVLLLESTNVSHVNQLPLIQIKLQNQCILFFSLLSLGGLPPFL
GFLPKWVILQLSMTFSFYLLALIMILTSLFTLYFYLRLMFSAFIFGGIKIIQEK-RSSAS
FLLNFLLGLS
>RedRkP11B08_ /transl_table=5
LMILSITSSIFLVLSSPSLFISWVGLELNTLAFLPILLSKKNKLTSESSIKYFLTQTLAS
VIVIVGGLILLVLQTELGMTVILFGLAIKLGAAPFHSWLITVAESLAWIPLFALLTAQKL
NPLFMIWSFSQINSNFFHFIVFSSLVVGSLMGLAQTSTRALITFSSISHVGWFLTGMAFS
LETGLLYFLIYSVVLLAPVLLLESTNVSHMNQLPLIQIKLQNQCILFFSLLSLGGLPPFL
GFLPKWVILQLSMTFSFYLLALIMILTSLFTLYFYLRLMFSAFIFGGIKITQEK-RSSAS
FLLNFLLGLS
>Cresc1_ /transl_table=5
LMILSITSSIFLVLSSPSLFISWVGLELNTLAFLPILLSKKNKLTSESSIKYFLTQTLAS
VIVVVGGLILLVLQTELSMTVILFGLAIKLGAAPFHSWLVTVAESLAWIPLFALLTAQKL
NPLFMIWSFSQINSNFFHFIVFSSLLVGSLMGLAQTSTRALITFSSISHVGWFLTGMAFS
LETGLLYFLIYSVVLLAPVLLLESTNVSHINQFPLIQIKLQNQCILFFSLLSLGGLPPFL
GFLPKWIILQLNMTFSFYLLALIMILTSLFTLYFYLRLMFSAFIFGGIKIIQEK-RSPAS
FLHNFLLGLS
>CraneLk_ /transl_table=5
LMILSITSSIFLVLSSPSLFISWVGLELNTLAFLPILLSKKNKLTSESSIKYFLTQTLAS
VIVVMGGLILLVLQTELSMTVILFGLAIKLGAAPFHSWLITVAESLAWIPLFTLLTVQKL
NPLFMIWSFSQINSNFFHFIVFSSLLVGSLMGLAQTSTRALITFSSISHVGWFLTGMAFS
LETGLLYFLIYSVVLLAPVLLLESTNVSHVNQLPLIQIKLQNQCILFFSLLSLGGLPPFL
GFLPKWVILQLSMTFSFYLLALIMILTSLFTLYFYLRLMFSAFIFGGIKIIQEK-RSSAS
FLLNFLLGLS
>Copeland3A10_ /transl_table=5
LMILSITSSIFLVLSSPSLFISWVGLELNTLAFLPILLSKKNKLTSESSIKYFLTQTLAS
VIVVMGGLILLVLQTELSMTVILFGLAIKLGAAPFHSWLITVAESLAWIPLFTLLTVQKL
NPLFMIWSFSQINSNFFHFIVFSSLLVGSLMGLAQTSTRALITFSSISHVGWFLTGMAFS
LETGLLYFLIYSVVLLAPVLLLESTNVSHVNQLPLIQIKLQNQCILFFSLLSLGGLPPFL
GFLPKWVILQLSMTFSFYLLALIMILTSLFTLYFYLRLMFSAFIFGGIKIIQEK-RSSAS
FLLNFLLGLS
>AllenB_ /transl_table=5
LMILSITSSIFLVLSSPSLFISWVGLELNTLAFLPILLSKKNKLTSESSIKYFLTQTLAS
VIVVMGGLILLVLQTELSMTVILFGLAIKLGAAPFHSWLITVAESLAWIPLFTLLTVQKL
NPLFMIWSFSQINSNFFHFIVFSSLLVGSLMGLAQTSTRALITFSSISHVGWFLTGMAFS
LETGLLYFLIYSVVLLAPVLLLESTNVSHVNQLPLIQIKLQNQCILFFSLLSLGGLPPFL
GFLPKWVILQLSMTFSFYLLALIMILTSLFTLYFYLRLMFSAFIFGGIKIIQEK-RSSAS
FLLNFLLGLS
>BluePdC_ /transl_table=5
LMILSITSSIFLVLSSPSLFISWVGLELNTLAFLPILLSKKNKLTSESSIKYFLTQTLAS
VIVVMGGLILLVLQTELSMTVILFGLAIKLGAAPFHSWLITVAESLAWIPLFTLLTVQKL
NPLFMIWSFSQINSNFFHFIVFSSLLVGSLMGLAQTSTRALITFSSISHVGWFLTGMAFS
LETGLLYFLIYSVVLLAPVLLLESTNVSHVNQLPLIQIKLQNQCILFFSLLSLGGLPPFL
GFLPKWVILQLSMTFSFYLLALIMILTSLFTLYFYLRLMFSAFIFGGIKIIQEK-RSSAS
FLLNFLLGLS
>ShannonP3C05_ /transl_table=5
LMILSITSSIFLVLSSPSLFISWVGLELNTLAFLPILLSKKNKLTSESSIKYFLTQTLAS
VIVVMGGLILLVLQTELSMTVILFGLAIKLGAAPFHSWLITVAESLAWIPLFTLLTVQKL
NPLFMIWSFSQINSNFFHFIVFSSLLVGSLMGLAQTSTRALITFSSISHVGWFLTGMAFS
LETGLLYFLIYSVVLLAPVLLLESTNVSHVNQLPLIQIKLQNQCILFFSLLSLGGLPPFL
GFLPKWVILQLSMTFSFYLLALIMILTSLFTLYFYLRLMFSAFIFGGIKIIQEK-RSSAS
FLLNFLLGLS
>longispinaDQ132610 /transl_table=5
LMALSITTSLFLVVSSPSLFISWVGLELNTLAFLPILLSKKNKLTSESSIKYFLTQTLAS
VIIIGGGLVMMVLQAEFSLVVILFGLAIKLGAAPFHNWLVSIAESLAWVPLFILLTVQKI
NPLIMVWCFSQMNSGFFNFIIFSSLVVGSLMGLAQTSTRALITFSSINHVGWLLMGVAFS
LEAGLLYFFIYSVVLLAPILLLENMNMSHINQLPLTQMKLQGQCLLFFSLLSLGGLPPFL
GFLPKWVLLQLSMTFSFYFLALVMVSLSLFTLYFYLRLMFSAFIFGGVKITPQK-HPEIS
FALSLLLTLX
>Misumi2_ /transl_table=5
XMALSIASSIFLVLSSPSLFISWVGLELNTLAFLPILFSKKSKLTAESSIKYFLTQTLAS
VIVIVGGLNMFILQTEFSMAVVLFGLSIKLGAAPFHSWLVSIAESLTWIPLFTLLTVQKI
NPLFMVWGFSQMDSKFFYFIVLSSLIVGSLMGLIQTSTRALVTFSSISHVGWFLTGMAFS
LDTGLLYFFIYSMILLAPILLLEHTNMSHINQLPLIQIKLQNQTVLFFSLLSLGGLPPFL
GFLPKWVILQLSMTFSFYFLALVMITTSLFTLYFYLRLMFSAFIFGGVKITQES-CAPTS
FFSNFLVTLS
>Misumi3_ /transl_table=5
XMALSIASSIFLVLSSPSLFISWVGLELNTLAFLPILFSKKSKLTAESSIKYFLTQTLAS
VIVIVGGLNMFILQTEFSMAVVLFGLSIKLGAAPFHSWLVSIAESLTWIPLFTLLTVQKI
NPLFMVWGFSQMDSKFFYFIVLSSLIVGSLMGLIQTSTRALVTFSSISHVGWFLTGMAFS
LDTGLLYFFIYSMILLAPILLLEHTNMSHINQLPLIQIKLQNQTVLFFSLLSLGGLPPFL
GFLPKWVILQLSMTFSFYFLALVMITTSLFTLYFYLRLMFSAFIFGGVKITQEK-CAPTS
FFSNFLVTLS
>Misumi4_ /transl_table=5
XMALSIASSIFLVLSSPSLFISWVGLELNTLAFLPILFSKKSKLTAESSIKYFLTQTLAS
VIVIVGGLNMFILQTEFSMAVVLFGLSIKLGAAPFHSWLVSIAESLTWIPLFTLLTVQKI
NPLFMVWGFSQMDSKFFYFIVLSSLIVGSLMGLIQTSTRALVTFSSISHVGWFLTGMAFS
LDTGLLYFFIYSMILLAPILLLEHTNMSHINQLPLIQIKLQNQTVLFFSLLSLGGLPPFL
GFLPKWVILQLSMTFSFYFLALVMITTSLFTLYFYLRLMFSAFIFGGVKITQEK-CAPTS
FFSNFLVTLS
>misumi5_ /transl_table=5
XMALSIASSIFLVLSSPSLFISWVGLELNTLAFLPILFSKKSKLTAESSIKYFLTQTLAS
VIVIVGGLNMFILQTEFSMAVVLFGLSIKLGAAPFHSWLVSIAESLTWIPLFTLLTVQKI
NPLFMVWGFSQMDSKFFYFIVLSSLIVGSLMGLIQTSTRALVTFSSISHVGWFLTGMAFS
LDTGLLYFFIYSMILLAPILLLEHTNMSHINQLPLIQIKLQNQTVLFFSLLSLGGLPPFL
GFLPKWVILQLSMTFSFYFLALVMITTSLFTLYFYLRLMFSAFIFGGVKITQEK-CAPTS
FFSNFLVTLS
>Misumi6_ /transl_table=5
XMALSIASSIFLVLSSPSLFISWVGLELNTLAFLPILFSKKSKLTAESSIKYFLTQTLAS
VIVIVGGLNMFILQTEFSMAVVLFGLSIKLGAAPFHSWLVSIAESLTWIPLFTLLTVQKI
NPLFMVWGFSQMDSKFFYFIVLSSLIVGSLMGLIQTSTRALVTFSSISHVGWFLTGMAFS
LDTGLLYFFIYSMILLAPILLLEHTNMSHINQLPLIQIKLQNQTVLFFSLLSLGGLPPFL
GFLPKWVILQLSMTFSFYFLALVMITTSLFTLYFYLRLMFSAFIFGGVKITQEK-CAPTS
FFSNFLVTLS
>misumi7_ /transl_table=5
XMALSIASSIFLVLSSPSLFISWVGLELNTLAFLPILFSKKSKLTAESSIKYFLTQTLAS
VIVIVGGLNMFILQTEFSTAVVLFGLSIKLGAAPFHSWLVSIAESLTWIPLFTLLTVQKI
NPLFMVWGFSQMDSKFFYFIVLSSLIVGSLMGLIQTSTRALMTFSSISHVGWFLTGMAFS
LDTGLLYFFIYSMILLAPILLLEHTNMSHINQLPLIQIKLQNQTVLFFSLLSLGGLPPFL
GFLPKWVILQLSMTFSFYFLALVMITTSLFTLYFYLRLMFSAFIFGGVKITQEK-CAPTS
FFSNFLVTLS
>Misumi1_ /transl_table=5
XMALSIASSIFLVLSSPSLFISWVGLELNTLAFLPILFSKKSKLTAESSIKYFLTQTLAS
VIVIVGGLNMFILQTEFSMAVVLFGLSIKLGAAPFHSWLVSIAESLTWIPLFTLLTVQKI
NPLFMVWGFSQMDSKFFYFIVLSSLIVGSLMGLIQTSTRALVTFSSISHVGWFLTGMAFS
LDTGLLYFFIYSMILLAPILLLEHTNMSHINQLPLIQIKLQNQTVLFFSLLSLGGLPPFL
GFLPKWVILQLSMTFSFYFLALVMITTSLFTLYFYLRLMFSAFIFGGVKITQEK-CAPTS
FFSNFLVTLS
>Misumi6 /transl_table=5
XMALSIASSIFLVLSSPSLFISWVGLELNTLAFLPILFSKKSKLTAESSIKYFLTQTLAS
VIVIVGGLNMFILQTEFSMAVVLFGLSIKLGAAPFHSWLVSIAESLTWIPLFTLLTVQKI
NPLFMVWGFSQMDSKFFYFIVLSSLIVGSLMGLIQTSTRALVTFSSISHVGWFLTGMAFS
LDTGLLYFFIYSMILLAPILLLEHTNMSHINQLPLIQIKLQNQTVLFFSLLSLGGLPPFL
GFLPKWVILQLSMTFSFYFLALVMITTSLFTLYFYLRLMFSAFIFGGVKITQEK-CAPTS
FFSNFLVTLS
>LC177071_Daphnia_galeata_Biwa /transl_table=5
----SITSSIFLVLSSPSLFISWVGLELNTLAFLPILLSSKNKLTSESSIKYFLTQTLAS
VIVIVGGLTVFILQAEFSMTVVLFGLAIKLGAAPFHSWLVTVAESLTWIPLFILLTVQKL
NPLFMVWSFSPMNSSFFYLIVFSSLIVGSLMGLVQTSTRALVTFSSISHVGWFLTGMAFS
LETGLLYFFIYSVILLAPILLLEHTNMSHISQLPLIQVKLQNQTILFFSLLSLGGLPPFL
GFLPKWVILQLSMTFSFYFLALVMITSSLFTLYFYLRLMFSAFIFGGVKITQEK-CAPTS
FFSNFLLSLS
>DQ132605_Daphnia_galeata_isolate_SI_1 /transl_table=5
----SITSSIFLVLSSPSLFISWVGLELNTLAFLPILLSSKNKLTSESSIKYFLTQTLAS
VIVIVGGLTVFILQAEFSMTVVLFGLAIKLGAAPFHSWLVTVAESLTWIPLFILLTVQKL
NPLFMVWSFSPMNSSFFYLIVFSSLIVGSLMGLVQTSTRALVTFSSVSHVGWFLTGMAFS
LETGLLYFFIYSVILLAPILLLEHTNMSHISQLPLIQVKLQNQSILFFSLLSLGGLPPFL
GFLPKWVILQLSMTFSFYFLALVMITSSLFTLYFYLRLMFSAFIFGGVKITQEK-CASTS
FFSNFLLSLS
>LC177072_Daphnia_galeata__Kasumigaura /transl_table=5
----SITSSIFLVLSSPSLFISWVGLELNTLAFLPILLSSKNKLTSESSIKYFLTQTLAS
VIVIMGGLTVFILQAEFSMTMVLFGLVIKLGAAPFHSWLVTVAESLTWIPLFILLTVQKL
NPLFMVWSFSPMNSSFFYLIVFSSLIVGSLMGLAQTSTRALMTFSSISHVGWFLTGMALS
LETGLLYFFIYSVILLAPILLLEHTNMSHINQLPLIQVKLQNQSILFFSLLSLGGLPPFL
GFLPKWVILQLSMTFSFYFLALVMITSSLFTLYFYLRLMFSAFIFGGVKITQEK-CTPTS
FFSNFLLSLS
>DQ845273_Daphnia_galeata /transl_table=5
----SITSSIFLVLSSPSLFISWVGLELNTLAFLPILLSSKNKLTSESSIKYFLTQTLAS
VIVIMGGLTVFILQAEFSMTMVLFGLVIKLGAAPFHSWLVTVAESLTWIPLFILLTVQKL
NPLFMVWSFSPMNSSFFYLIVFSSLIVGSLMGLAQTSTRALMTFSSISHVGWFLTGMALS
LETGLLYFFIYSVILLAPILLLEHTNMSHINQLPLIQVKLQNQSILFFSLLSLGGLPPFL
GFLPKWVILQLSMTFSFYFLALVMITSSLFTLYFYLRLMFSAFIFGGVKITQEK-CTPTS
FFSNFLLSLS
>LC177070_Daphnia_galeata__Kizaki /transl_table=5
----SITSSIFLVLSSPSLFISWVGLELNTLAFLPILLSSKNKLTSESSIKYFLTQTLAS
VIVIMGGLTVFILQAEFSMTMVLFGLAIKLGAAPFHSWLVTVAESLTWIPLFILLTVQKL
NPLFMVWSFSPMNSSFFYLIVFSSLIVGSLMGLAQTSTRALMTFSSISHVGWFLTGMALS
LETGLLYFFIYSVILLAPILLLEHTNMSHINQLPLIQVKLQNQSILFFSLLSLGGLPPFL
GFLPKWVILQLSMTFSFYFLALVMITSSLFTLYFYLRLMFSAFIFGGVKITQEK-CTPTS
FFSNFLLSLS
>LC152879_DNA_complete_genome /transl_table=5
----SITSSIFLVLSSPSLFISWVGLELNTLAFLPILLSSKNKLTSESSIKYFLTQTLAS
VIVIMGGLTVFILQAEFSMTMVLFGLAIKLGAAPFHSWLVTVAESLTWIPLFILLTVQKL
NPLFMVWSFSPMNSSFFYLIVFSSLIVGSLMGLAQTSTRALMTFSSISHVGWFLTGMALS
LETGLLYFFIYSVILLAPILLLEHTNMSHINQLPLIQVKLQNQSILFFSLLSLGGLPPFL
GFLPKWVILQLSMTFSFYFLALVMITSSLFTLYFYLRLMFSAFIFGGVKITQEK-CTPTS
FFSNFLLSLS
>JX446620_1_Daphnia_dentifera_from_Nepal /transl_table=5
LMILSITSSIFLVLSSPSLFISWVGLELNTLAFLPVLLSKKNKLTSESSIKYFLTQTLAS
VIVIMGGLILLVLQTELSMTVILLGLAIKLGAAPFHSWLVTVAESLAWIPLFALLTAQKL
NPLFMIWSFSQINSNFFHFIVFSSLLVGSLMGLAQTSTRALITFSSISHVGWFLTGMAFS
LETGLLYFLIYSVVLLAPILLLESTNVSHVNQLPLIRIKLQNQCILFFSLLSLGGLPPFL
GFLPKWVILQLTMTFSFYLLALIMILTSLFTLYFYLRLMFSAFIFGGVKITQEK-RSSAS
FLLNFLLGLS
>MK930504_Daphnia_turbinata /transl_table=5
----------FLVLSSPSLFISWVGLELNTLAFLPILLSKKNKLTSESSIKYFLTQTLAS
IIVIAGGLILLVFQTELSMTVVLFGLAIKLGAAPFHSWLVTVAESLSWIPLFALLTAQKL
NPLFMVWSFSQINSNFFHLIVFSSLIMGSLMGLAQTSTRALITFSSINHVGWFLTGMAFS
LETGLLYFLIYSVILLPPVLLLENMNVSHINQLPLIQIKLQNQCILFFSLLSLGGLPPFL
GFLPKWII----------------------------------------------------
----------
>MK930505_Daphnia_turbinata /transl_table=5
----------FLVLSSPSLFISWVGLELNTLAFLPILLSKKNKLTSESSIKYFLTQTLAS
IIVIAGGLILLVFQTELSMTVVLFGLAIKLGAAPFHSWLVTVAESLSWIPLFALLTAQKL
NPLFMVWSFSQINSNFFHLIVFSSLIMGWLMGLAQTSTRALITFSSINHVGWFLTGMAFS
LETGLLYFLIYSVILLPPVLLLENMNVSHINQLPLIQIKLQNQCILFFSLLSLGGLPPFL
GFLPKWII----------------------------------------------------
----------
>KP253098_Daphnia_longispina_isolate_ZdL4 /transl_table=5
----------FLVMSSPSLFISWVGLELNTLAFLPILLSKKNKLTSESSIKYFLTQTLAS
VIVIVGGLIMLVLQMELSMMVILFGLAIKLGAAPFHSWLVTVAESLAWVPLFILLTVQKL
NPLFMIWSFSQINSNFFHLIVFSSLVVGSLMGLAQTSTRALITFSSISHVGWFLTGMAFS
LETGLLYFLIYSVVLLAPVLLLESTNVSHINQLPLIQVKLQNQSILFFSLLSLGGLPPFL
GFLPKWVI----------------------------------------------------
----------
>KP253089_Daphnia_longispina_isolate_DdL24 /transl_table=5
----------FLVMSSPSLFISWVGLELNTLAFLPILLSKKNKLTSESSIKYFLTQTLAS
VIVIVGGLIMLVLQMELSMMVILFGLAIKLGAAPFHSWLVTVAESLAWVPLFILLTVQKL
NPLFMIWSFSQINSNFFHLIVFSSLVVGSLMGLAQTSTRALITFSSISHVGWFLTGMAFS
LETGLLYFLIYSVVLLAPVLLLESTNVSHINQLPLIQVKLQNQSILFFSLLSLGGLPPFL
GFLPKWVI----------------------------------------------------
----------
>Daphnia_umbra_DQ132609 /transl_table=5
LMISSVITSVFLVVSSPSLFISWVGLELNTLAFLPILLSMKNKLTSESSIKYFLTQTLAS
VVIIGGGLATMILQLEFSLTVILFGLAIKLGAAPFHSWLVSVAESLAWMPLFILLTAQKI
NPLIMVWGFSQINSSFFYFIVFSSLVVGSLMGLTQTSTRALMTFSSISHVGWFLTGVAFS
LEAGLLYFFIYSVILLTPILLLEKMNMSHINQLPLIQMKLQNQCLLFFSLRSLGGLPPFL
GFLPKWVLLQLSMTFSFYVLALVMVFSSLFTLYFYLRLMFSAFIFGGVKITSEKQHISVS
FTINFLLTLS
>Daphnia_cf_longispina_ /transl_table=5
LMILSIISSVLLVLSSPSLLIAWVGLELNTLAFLPILLSKKNKLTSESSIKYFLTQTLAS
VIVIMGALTLCILQTELSMMVVLFGLAIKLGAAPFHSWLVSIAESLAWTPLFILLTVQKP
NPLLLFWNFSPMNSNFFYLIVISSLIVGSLMGLTQTSTRALVTFSSISHVGWLLMGMALN
LETGLLYFSIYGX-----------------------------------------------
------------------------------------------------------------
----------
>M5_Daphnia_galeata /transl_table=5
----SITSSIFLVLSSPSLFISWVGLELNTLAFLPILLSSKNKLTSESSIKYFLTQTLAS
VIVIVGGLTVFILQAEFSMTVVLFGLAIKLGAAPFHSWLVTVAESLTWIPLFILLTVQKL
NPLFMVWSFSPMNSSFFYLIVFSSLIVGSLMGLVQTSTRALVTFSSISHVGWFLTGMAFS
LETGLLYFFIYSVILLAPILLLEHTNMSHISQLPLIQVKLQNQSILFFSLLSLGGLPPFL
GFLPKWVILQLSMTFSFYFLALVMITSSLFTLYFYLRLMFSAFIFGGVKITQEK-CAPTS
FFSNFLLSLS
