# Supplementary material for: Daphnia japonica sp. nov. (Crustacea: Cladocera) an eastern Palearctic montane species with mitochondrial discordance
Source: PeerJ. 2022 Oct 4;10:e14113. doi: 10.7717/peerj.14113 (PMC9541614; doi:10.7717/peerj.14113)
Supplement: Supplemental Information 2 — Anonymous nuclear local alignments and DNA sequences from mitochondrial ND2 for Daphnia japonica in FASTA format. [file peerj-10-14113-s002.zip › ND2_codon_align_japonica.fasta]

>cucullataGER /transl_table=5
TTAATAGCCCTCAGAATCACTTCAAGAATCTTTTTGGTCCTTTCTTCCCCCTCTCTTTTT
ATCTCATGAGTGGGGCTAGAACTTAATACTCTTGCATTCTTACCTATTCTTCTTTCAAGA
AAAAATAAGCTCACTTCTGAATCTTCCATTAAGTATTTTCTTACTCAAACTCTAGCCTCA
GTGATTGTAATCATAGGGGGCCTTACTCTACTTATTCTCCAAGCAGAATTAAGAATGACA
GTAATTTTATTTGGGTTAGCCATTAAACTGGGGGCAGCCCCTTTCCATGGGTGAGTAGTT
ACAGTTGCAGAGTCTTTAAGATGAATCCCCTTATTTATTCTCTTGACAATTCAAAAACTT
AACCCTCTATTTATAGTATGAAGTTTTTCCCAGATTAACTCAAACTTTTTTTACTTAATT
GTGCTTAGCTCTTTAGTTGTGGGCTCACTAATGGGCCTTGTTCAAACCAGAACACGGGCC
CTAGTAACCTTCTCTTCTATCAGCCACGTAGGATGATTCCTTACAGGCATAGCATTTAGT
TTAGAGACAGGCCTTCTCTATTTTTTTATCTACAGAGTAATTCTTCTAGCTCCAATTCTT
TTGCTGGAGCACACAAATATGTCCCATATTAACCAACTTCCTTTGATTCAAATTAAACTT
CAAAACCAGTGCATTTTATTTTTTTCTTTACTTTCCCTAGGTGGCCTCCCGCCCTTCTTA
GGATTTCTCCCTAAGTGGGCTATCCTCCAGTTAAGTATAACATTTTCTTTCTATTTCTTA
GCTCTAGTAATAATCATTACAAGTCTTTTTACACTCTATTTTTATTTACGCTTGATGTTT
TCAGCATTCATTTTTGGAGGAGTAAAAATTACACAAGAAAAG---TGTGCCCCTGCTTCC
TTTTTTTCTAACTTTCTCTTAAGTCTAAGT
>cucullataPOL1 /transl_table=5
TTAATAGCCCTCAGAATCACTTCAAGAATCTTTTTGGTCCTTTCTTCCCCCTCTCTTTTT
ATCTCATGAGTGGGGCTAGAACTTAATACTCTTGCATTCTTACCTATTCTTCTTTCAAGA
AAAAATAAGCTCACTTCTGAATCTTCCATTAAGTATTTTCTTACTCAAACTCTAGCCTCA
GTGATTGTAATCATAGGGGGCCTTACTCTACTTATTCTCCAAGCAGAATTAAGAATGACA
GTAATTTTATTTGGGTTAGCCATTAAACTGGGGGCAGCCCCTTTCCATGGGTGAGTAGTT
ACAGTTGCAGAGTCTTTAAGATGAATCCCCTTATTTATTCTCTTGACAATTCAAAAACTT
AACCCTCTATTTATAGTATGAAGTTTTTCCCAGATTAACTCAAACTTTTTTTACTTAATT
GTGCTTAGCTCTTTAGTTGTGGGCTCACTAATGGGTCTTGTTCAAACCAGAACACGGGCC
CTAGTAACCTTCTCTTCTATCAGCCACGTAGGATGATTCCTTACAGGCATAGCATTTAGT
TTAGAGACAGGCCTTCTCTATTTTTTTATCTACAGAGTAATTCTTCTAGCTCCAATTCTT
TTGCTGGAGCACACAAATATGTCCCATATTAACCAACTTCCTTTGATTCAAATTAAACTT
CAAAACCAGTGCATTTTATTTTTTTCTTTACTTTCCCTAGGTGGCCTCCCGCCCTTCTTA
GGATTTCTCCCTAAGTGGGCTATCCTCCAGTTAAGTATGACATTTTCTTTCTATTTCTTA
GCTCTAGTAATAATCATTACAAGTCTTTTTACACTCTATTTTTATTTACGCTTGATGTTT
TCAGCATTCATTTTTGGAGGAGTAAAAATTACACAAGAAAAG---TGTGCCCCTGCTTCC
TTTTTTTCTAACTTTCTCTTAAGTCTAAGT
>aIndCentA2 /transl_table=5
TTAATAATTCTTAGAATCACTTCAAGAATTTTTTTGGTCCTCTCTTCCCCCTCTCTTTTT
ATTTCGTGAGTGGGGTTAGAACTTAATACCCTAGCATTTTTACCCATTCTTCTTTCAAGA
AAAAATAAACTTACCTCTGAATCTTCCATTAAATATTTCCTTACTCAAACCCTAGCCTCA
GTGATCGTAATCGTGGGGGGCCTTACTGTATTTATTCTTCAAGCAGAATTTAGAATAACA
GTAGTTTTGTTTGGGTTAGCCATTAAACTGGGAGCAGCCCCCTTCCATAGATGACTAGTT
ACTGTTGCAGAGTCTTTAACATGAATTCCCTTATTTATTCTCTTAACAGTTCAAAAACTT
AACCCCCTATTTATAGTGTGAAGTTTTTCCCCCATAAACTCAAGCTTTTTTTTCTTAATT
GTATTTAGCTCCCTAATTGTGGGTTCACTAATAGGTCTTGTTCAAACTAGAACACGGGCC
CTAGTAACCTTCTCTTCTATCAGCCACGTAGGATGATTCCTAACAGGTATAGCATTTAGT
CTAGAAACAGGCCTTCTCTATTTTTTTATTTACAGAATAATTTTATTAGCCCCTATTCTC
TTACTGGAGCACACAAATATGTCCCATATTAGTCAACTTCCTCTAATTCAAGTTAAACTT
CAAAACCAGAGCATTTTGTTTTTTTCTTTACTCTCCCTAGGGGGGCTACCCCCTTTCTTA
GGATTTCTCCCTAAGTGGGTTATCCTTCAGTTAAGAATGACATTTTCTTTTTATTTCTTA
GCCCTAGTAATAATCACTTCAAGTCTTTTTACACTCTATTTTTATTTACGCCTGATGTTC
TCAGCATTCATTTTTGGGGGGGTTAAAATTACCCAAGAAAAA---TGTGCCTCTACTTCC
TTTTTTTCTAACTTTCTCTTAAGTTTAAGT
>aIndCentC1 /transl_table=5
TTAATAATTCTCAGAATCACTTCAAGAATTTTTTTGGTCCTCTCTTCCCCCTCTCTTTTT
ATTTCGTGAGTGGGGTTAGAACTTAATACCCTAGCATTTTTACCCATTCTTCTTTCAAGA
AAAAATAAACTTACCTCTGAATCTTCCATTAAATATTTCCTTACTCAAACCCTAGCCTCA
GTGATCGTAATCGTGGGGGGCCTTACTGTATTTATTCTTCAAGCAGAATTTAGAATAACA
GTAGTTTTGTTTGGGTTAGCCATTAAACTGGGAGCAGCCCCCTTCCATAGATGACTAGTT
ACTGTTGCAGAGTCTTTAACATGAATTCCCTTATTTATTCTCTTAACAGTTCAAAAACTT
AACCCCCTATTTATAGTGTGAAGTTTTTCCCCCATAAACTCAAGCTTTTTTTTCTTAATT
GTATTTAGCTCCCTAATTGTGGGTTCACTAATAGGTCTTGTTCAAACTAGAACACGGGCC
CTAGTAACCTTCTCTTCTATCAGCCACGTAGGATGATTCCTAACAGGTATAGCATTTAGT
CTAGAAACAGGCCTTCTCTATTTTTTTATTTACAGAATAATTTTATTAGCCCCTATTCTC
TTACTGGAGCACACAAATATGTCCCATATTAGTCAACTTCCTCTAATTCAAGTTAAACTT
CAAAACCAGAGCATTTTGTTTTTTTCTTTACTCTCCCTAGGGGGGCTACCCCCTTTCTTA
GGATTTCTCCCTAAGTGGGTTATCCTTCAGTTAAGAATGACATTTTCTTTTTATTTCTTA
GCCCTAGTAATAATCACTTCAAGTCTTTTTACACTCTATTTTTATTTACGCCTGATGTTC
TCAGCATTCATTTTTGGGGGGGTTAAAATTACCCAAGAAAAA---TGTGCCTCTACTTCC
TTTTTTTCTAACTTTCTCTTAAGTTTAAGT
>aJpChuzA1 /transl_table=5
TTAATAATTCTCAGAATCACTTCAAGAATTTTTTTGGTCCTCTCTTCCCCCTCTCTTTTT
ATTTCGTGAGTGGGGTTAGAACTTAATACCCTAGCATTTTTACCCATTCTTCTTTCAAGA
AAAAATAAACTTACCTCTGAATCTTCCATTAAATATTTCCTTACTCAAACCCTAGCCTCA
GTGATCGTAATCGTGGGGGGCCTTACTGTATTTATTCTTCAAGCAGAATTTAGAATAACA
GTAGTTTTGTTTGGGTTAGCCATTAAACTGGGAGCAGCCCCCTTCCATAGATGACTAGTT
ACTGTTGCAGAGTCTTTAACATGAATTCCCTTATTTATTCTCTTAACAGTTCAAAAACTT
AACCCCCTATTTATAGTGTGAAGTTTTTCCCCCATAAACTCAAGCTTTTTTTACTTAATT
GTATTTAGCTCCCTAATTGTGGGTTCACTAATAGGTCTTGTTCAAACTAGAACACGGGCC
CTAGTAACCTTCTCTTCTATCAGCCACGTAGGATGATTCCTAACAGGTATAGCATTTAGT
CTAGAAACAGGCCTTCTCTATTTTTTTATTTACAGAGTAATTTTATTAGCCCCTATTCTC
TTACTGGAGCACACAAATATGTCCCATATTAGTCAACTTCCTCTAATTCAAGTTAAACTT
CAAAACCAGAGCATTTTGTTTTTTTCTTTACTCTCCCTAGGGGGGCTACCCCCTTTCTTA
GGATTTCTCCCTAAGTGGGTTATCCTTCAGTTAAGAATGGCATTTTCTTTTTATTTCTTA
GCCCTAGTAATAATCACTTCAAGTCTTTTTACACTCTATTTTTATTTACGCCTGATGTTC
TCAGCATTCATTTTTGGGGGGGTTAAAATTACCCAAGAAAAA---TGTGCCTCTACTTCC
TTTTTTTCTAACTTTCTCTTAAGTTTAAGT
>aJpNishA3 /transl_table=5
TTAATAATTCTCAGAATCACTTCAAGAATTTTTTTGGTCCTCTCTTCCCCCTCTCTTTTT
ATTTCGTGAGTGGGGTTAGAACTTAATACCCTAGCATTTTTACCCATTCTTCTTTCAAGA
AAAAATAAACTTACCTCTGAATCTTCCATTAAATATTTCCTTACTCAAACCCTAGCCTCA
GTGATCGTAATCGTGGGGGGCCTTACTGTATTTATTCTTCAAGCAGAATTTAGAATAACA
GTAGTTTTGTTTGGGTTAGCCATTAAACTGGGAGCAGCCCCCTTCCATAGATGACTAGTT
ACTGTTGCAGAGTCTTTAACATGAATTCCCTTATTTATTCTCTTAACAGTTCAAAAACTT
AACCCCCTATTTATAGTGTGAAGTTTTTCCCCCATAAACTCAAGCTTTTTTTACTTAATT
GTATTTAGCTCCCTAATTGTGGGTTCACTAATAGGTCTTGTTCAAACTAGAACACGGGCC
CTAGTAACCTTCTCTTCTATCAGCCACGTAGGATGATTCCTAACAGGTATAGCATTTAGT
CTAGAAACAGGCCTTCTCTATTTTTTTATTTACAGAGTAATTTTATTAGCCCCTATTCTC
TTACTGGAGCACACAAATATGTCCCATATTAGTCAACTTCCTCTAATTCAAGTTAAACTT
CAAAACCAGAGCATTTTGTTTTTTTCTTTACTCTCCCTAGGGGGGCTACCCCCTTTCTTA
GGATTTCTCCCTAAGTGGGTTATCCTTCAGTTAAGAATGGCATTTTCTTTTTATTTCTTA
GCCCTAGTAATAATCACTTCAAGTCTTTTTACACTCTATTTTTATTTACGCCTGATGTTC
TCAGCATTCATTTTTGGGGGGGTTAAAATTACCCAAGAAAAA---TGTGCCTCTACTTCC
TTTTTTTCTAACTTTCTCTTAAGTTTAAGT
>bJpAkanA1 /transl_table=5
TTAATAATTCTCAGAATCACTTCAAGAATTTTTTTGGTCCTCTCTTCCCCCTCTCTTTTT
ATTTCGTGAGTGGGGTTAGAACTTAATACCCTAGCATTTTTACCCATTCTTCTTTCAAGA
AAAAATAAACTTACCTCTGAATCTTCCATTAAATATTTCCTTACTCAAACCCTAGCCTCA
GTGATCGTAATCGTGGGGGTCCTTACTATATTTATTCTTCAAGCAGAATTTAGAATAACA
GTAGTTTTGTTTGGGTTAGCCATTAAGCTGGGAGCAGCCCCCTTCCATAGATGACTAGTT
ACTGTTGCAGAGTCTTTAACATGAATTCCCTTATTTATTCTCTTAACAGTTCAAAAACTT
AACCCCCTATTTATAGTGTGAAGTTTTTCCCCCATAAACTCAAGCTTTTTTTACTTAATT
GTGTTTAGCTCCCTAATTGTGGGTTCACTAATAGGTCTTGTTCAAACTAGAACACGGGCC
CTAGTAACCTTCTCTTCTATCAGCCACGTAGGATGATTCCTAACAGGTATAGCATTTAGT
CTAAAAACAGGCCTTCTCTATTTTTTTATTTACAGAGTAATTTTATTAGCCCCAATTCTC
TTACTGGAGCACACAAATATGTCCCATATTAGTCAACTTCCCCTAATTCAGGTAAAACTT
CAAAACCAGAGCATTTTGTTTTTTTCTTTACTCTCCCTAGGGGGGCTGCCCCCTTTCTTA
GGATTTCTCCCTAAGTGGGTTATCCTTCAGTTAAGAATAACATTTTCTTTTTATTTCTTA
GCCCTAGTAATAATCACTTCAAGTCTTTTTACACTCTATTTTTATTTACGCCTAATGTTC
TCAGCATTCATTTTTGGGGGGGTTAAAATTACCCAAGAAAAA---TGTGCCCCTACTTCC
TTTTTTTCTAACTTTCTCTTAAGTTTAAGT
>bJpAkanB1 /transl_table=5
TTAATAATTCTCAGAATCACTTCAAGAATTTTTTTGGTCCTCTCTTCCCCCTCTCTTTTT
ATTTCGTGAGTGGGGTTAGAACTTAATACCCTAGCATTTTTACCCATTCTTCTTTCAAGA
AAAAATAAACTTACCTCTGAATCTTCCATTAAATATTTCCTTACTCAAACCCTAGCCTCA
GTGATCGTAATCGTGGGGGTCCTTACTATATTTATTCTTCAAGCAGAATTTAGAATAACA
GTAGTTTTGTTTGGGTTAGCCATTAAGCTGGGAGCAGCCCCCTTCCATAGATGACTAGTT
ACTGTTGCAGAGTCTTTAACATGAATTCCCTTATTTATTCTCTTAACAGTTCAAAAACTT
AACCCCCTATTTATAGTGTGAAGTTTTTCCCCCATAAACTCAAGCTTTTTTTACTTAATT
GTGTTTAGCTCCCTAATTGTGGGTTCACTAATAGGTCTTGTTCAAACTAGAACACGGGCC
CTAGTAACCTTCTCTTCTATCAGCCACGTAGGATGATTCCTAACAGGTATAGCATTTAGT
CTAAAAACAGGCCTTCTCTATTTTTTTATTTACAGAGTAATTTTATTAGCCCCAATTCTC
TTACTGGAGCACACAAATATGTCCCATATTAGTCAACTTCCCCTAATTCAGGTAAAACTT
CAAAACCAGAGCATTTTGTTTTTTTCTTTACTCTCCCTAGGGGGGCTGCCCCCTTTCTTA
GGATTTCTCCCTAAGTGGGTTATCCTTCAGTTAAGAATAACATTTTCTTTTTATTTCTTA
GCCCTAGTAATAATCACTTCAGGTCTTTTTACACTCTATTTTTATTTACGCCTAATGTTC
TCAGCATTCATTTTTGGGGGGGTTAAAATTACCCAAGAAAAA---TGTGCCCCTACTTCC
TTTTTTTCTAACTTTCTCTTAAGTTTAAGT
>bJpBiwaA8 /transl_table=5
TTAATAATTCTCAGAATCACTTCAAGAATTTTTTTGGTCCTCTCTTCCCCCTCTCTTTTT
ATTTCGTGAGTGGGGTTAGAACTTAATACCCTAGCATTTTTACCCATTCTTCTTTCAAGA
AAAAATAAACTTACCTCTGAATCTTCCATTAAATATTTCCTTACTCAAACCCTAGCCTCA
GTGATCGTAATCGTGGGGGGCCTTACTGTATTTATTCTTCAAGCAGAATTTAGAATAACA
GTAGTTTTGTTTGGATTAGCCATTAAGCTGGGAGCAGCCCCCTTCCATAGATGACTAGTT
ACTGTTGCAGAGTCTTTAACATGAATTCCCTTATTTATTCTCTTAACAGTTCAAAAACTT
AACCCCCTATTTATAGTGTGAAGTTTTTCCCCCATAAACTCAAGCTTTTTCTACTTAATT
GTGTTTAGCTCCCTAATTGTGGGTTCACTAATAGGTCTTGTTCAAACTAGAACACGGGCC
CTAGTAACCTTCTCTTCTATCAGCCACGTAGGATGATTCCTAACAGGTATAGCATTTAGT
CTAGAAACAGGCCTTCTCTATTTTTTTATTTACAGAGTAATTTTATTAGCCCCAATTCTC
TTACTGGAGCACACAAATATGTCCCATATTAGTCAACTTCCCCTAATTCAAGTTAAACTT
CAAAACCAGACCATTTTGTTTTTTTCTTTACTCTCCCTAGGGGGGCTGCCCCCTTTCTTG
GGATTTCTCCCTAAGTGGGTTATCCTTCAGTTAAGAATGACATTTTCTTTTTATTTCTTA
GCCCTAGTAATAATCACTTCAAGTCTTTTTACACTCTATTTTTATTTACGCCTAATGTTC
TCAGCATTCATTTTTGGGGGGGTAAAAATTACCCAAGAAAAA---TGTGCCCCTACTTCC
TTTTTTTCTAACTTTCTCTTAAGTTTAAGT
>bJpChuzB4 /transl_table=5
TTAATAATTCTCAGAATCACTTCAAGAATTTTTTTGGTCCTCTCTTCCCCCTCTCTTTTT
ATTTCGTGAGTGGGGTTAGAACTTAATACCCTAGCATTTTTACCCATTCTTCTTTCAAGA
AAAAATAAACTTACCTCTGAATCTTCCATTAAATATTTCCTTACTCAAACCCTAGCCTCA
GTGATCGTAATCGTGGGGGTCCTTACTATATTTATTCTTCAAGCAGAATTTAGAATAACA
GTAGTTTTGTTTGGGTTAGCCATTAAGCTGGGAGCAGCCCCCTTCCATAGATGACTAGTT
ACTGTTGCAGAGTCTTTAACATGAATTCCCTTATTTATTCTCTTAACAGTTCAAAAACTT
AACCCCCTATTTATAGTGTGAAGTTTTTCCCCCATAAACTCAAGCTTTTTTTACTTAATT
GTGTTTAGCTCCCTAATTGTGGGTTCACTAATAGGTCTTGTTCAAACTAGAACACGGGCC
CTAGTAACCTTCTCTTCTATCAGCCACGTAGGATGATTCCTAACAGGTATAGCATTTAGT
CTAAAAACAGGCCTTCTCTATTTTTTTATTTACAGAGTAATTTTATTAGCCCCAATTCTC
TTACTGGAGCACACAAATATGTCCCATATTAGTCAACTTCCCCTAATTCAGGTAAAACTT
CAAAACCAGAGCATTTTGTTTTTTTCTTTACTCTCCCTAGGGGGGCTGCCCCCTTTCTTA
GGATTTCTCCCTAAGTGGGTTATCCTTCAGTTAAGAATAACATTTTCTTTTTATTTCTTA
GCCCTAGTAATAATCACTTCAAGTCTTTTTACACTCTATTTTTATTTACGCCTAATGTTC
TCAGCATTCATTTTTGGGGGGGTTAAAATTACCCAAGAAAAA---TGTGCCCCTACTTCC
TTTTTTTCTAACTTTCTCTTAAGTTTAAGT
>bJpEbisB5 /transl_table=5
TTAATAATTCTCAGAATCACTTCAAGAATTTTTTTGGTCCTCTCTTCCCCCTCTCTTTTT
ATTTCGTGAGTGGGGTTAGAACTTAATACCCTAGCATTTTTACCCATTCTTCTTTCAAGA
AAAAATAAACTTACCTCTGAATCTTCCATTAAATATTTCCTTACTCAAACCCTAGCCTCA
GTGATCGTAATCGTGGGGGGCCTTACTGTATTTATTCTTCAAGCAGAATTTAGAATAACA
GTAGTTTTGTTTGGATTAGCCATTAAGCTGGGAGCAGCCCCCTTCCATAGATGACTAGTT
ACTGTTGCAGAGTCTTTAACATGAATTCCCTTATTTATTCTCTTAACAGTTCAAAAACTT
AACCCCCTATTTATAGTGTGAAGTTTTTCCCCCATAAACTCAAGCTTTTTCTACTTAATT
GTGTTTAGCTCCCTAATTGTGGGTTCACTAATAGGTCTTGTTCAAACTAGAACACGGGCC
CTAGTAACCTTCTCTTCTATCAGCCACGTAGGATGATTCCTAACAGGTATAGCATTTAGT
CTAGAAACAGGCCTTCTCTATTTTTTTATTTACAGAGTAATTTTATTAGCCCCAATTCTC
TTACTGGAGCACACAAATATGTCCCATATTAGTCAACTTCCCCTAATTCAAGTTAAACTT
CAAAACCAGACCATTTTGTTTTTTTCTTTACTCTCCCTAGGGGGGCTGCCCCCTTTCTTG
GGATTTCTCCCTAAGTGGGCTATCCTTCAGTTAAGAATGACATTTTCTTTTTATTTCTTA
GCCCTAGTAATAATCACTTCAAGTCTTTTTACACTCTATTTTTATTTACGCCTAATGTTC
TCAGCATTCATTTTTGGGGGGGTAAAAATTACCCAAGAAAAA---TGTGCCCCTACTTCC
TTTTTTTCTAACTTTCTCTTAAGTTTAAGT
>bJpKawgB3 /transl_table=5
TTAATAATTCTCAGAATCACTTCAAGAATTTTTTTGGTCCTCTCTTCCCCCTCTCTTTTT
ATTTCGTGAGTGGGGTTAGAACTTAATACCCTAGCATTTTTACCCATTCTTCTTTCAAGA
AAAAATAAACTTACCTCTGAATCTTCCATTAAATATTTCCTTACTCAAACCCTAGCCTCA
GTGATCATAATCGTGGGGGGCCTTACTGTATTTATTCTTCAAGCAGAATTTAGAATAACA
GTAGTTTTGTTTGGATTAGCCATTAAGCTGGGAGCAGCCCCCTTCCATAGATGACTAGTT
ACTGTTGCAGAGTCTTTAACATGAATTCCCTTATTTATTCTCTTAACAGTTCAAAAACTT
AACCCCCTATTTATAGTGTGAAGTTTTTCCCCCATAAACTCAAGCTTTTTCTACTTAATT
GTGTTTAGCTCCCTAATTGTGGGTTCACTAATAGGTCTTGTTCAAACTAGAACACGGGCC
CTAGTAACCTTCTCTTCTATCAGCCACGTAGGATGATTCCTAACAGGTATAGCATTTAGT
CTAGAAACAGGCCTTCTCTATTTTTTTATTTACAGAGTAATTTTATTAGCCCCAATTCTC
TTACTGGAGCACACAAATATGTCCCATATTAGTCAACTTCCCCTAATTCAAGTTAAACTT
CAAAACCAGACCATTTTGTTTTTTTCTTTACTCTCCCTAGGGGGGCTGCCCCCTTTCTTA
GGATTTCTCCCTAAGTGGGTTATCCTTCAGTTAAGAATGACATTTTCTTTTTATTTCTTA
GCCCTAGTAATAATCACTTCAAGTCTTTTTACACTCTATTTTTATTTACGCCTAATGTTC
TCAGCATTCATTTTTGGGGGGGTTAAAATTACCCAAGAAAAA---TGTGCCCCTACTTCC
TTTTTTTCTAACTTTCTCTTAAGTTTAAGT
>bJpShikA1 /transl_table=5
TTAATAATTCTCAGAATCACTTCAAGAATTTTTTTGGTCCTCTCTTCCCCCTCTCTTTTT
ATTTCGTGAGTGGGGTTAGAACTTAATACCCTAGCATTTTTACCCATTCTTCTTTCAAGA
AAAAATAAACTTACCTCTGAATCTTCCATTAAATATTTCCTTACTCAAACCCTAGCCTCA
GTGATCGTAATCGTGGGGGGCCTTACTGTATTTATTCTTCAAGCAGAATTTAGAATAACA
GTAGTTTTGTTTGGATTAGCCATTAAGCTGGGAGCAGCCCCCTTCCATAGATGACTAGTT
ACTGTTGCAGAGTCTTTAACATGAATTCCCTTATTTATTCTCTTAACAGTTCAAAAACTT
AACCCCCTATTTATAGTGTGAAGTTTTTCCCCTATAAACTCAAGCTTTTTCTACTTAATT
GTGTTTAGCTCCCTAATTGTGGGTTCACTAATAGGTCTTGTTCAAACTAGAACACGGGCC
CTAGTAACCTTCTCTTCTATCAGCCACGTAGGATGATTCCTAACAGGTATAGCATTTAGT
CTAGAAACAGGCCTTCTCTATTTTTTTATTTACAGAGTAATTTTATTAGCCCCAATTCTC
TTACTGGAGCACACAAATATGTCCCATATTAGTCAACTTCCCCTAATTCAAGTTAAACTT
CAAAACCAGACCATTTTGTTTTTTTCTTTACTCTCCCTAGGGGGGCTGCCCCCTTTCTTA
GGATTTCTCCCTAAGTGGGTTATCCTTCAGTTAAGAATGACATTTTCTTTTTATTTCTTA
GCCCTAGTAATAATCACTTCAGGTCTTTTTACACTCTATTTTTATTTACGCCTAATGTTC
TCAGCATTCATTTTTGGGGGGGTTAAAATTACCCAAGAAAAA---TGTGCCCCTACTTCC
TTTTTTTCTAACTTTCTCTTAAGTTTAAGT
>bJpShikB1 /transl_table=5
TTAATAATTCTCAGAATCACTTCAAGAATTTTTTTGGTCCTCTCTTCCCCCTCTCTTTTT
ATTTCGTGAGTGGGGTTAGAACTTAATACCCTAGCATTTTTACCCATTCTTCTTTCAAGA
AAAAATAAACTTACCTCTGAATCTTCCATTAAATATTTCCTTACTCAAACCCTAGCCTCA
GTGATCGTAATCGTGGGGGGCCTTACTGTATTTATTCTTCAAGCAGAATTTAGAATAACA
GTAGTTTTGTTTGGATTAGCCATTAAGCTGGGAGCAGCCCCCTTCCATAGATGACTAGTT
ACTGTTGCAGAGTCTTTAACATGAATTCCCTTATTTATTCTCTTAACAGTTCAAAAACTT
AACCCCCTATTTATAGTGTGAAGTTTTTCCCCTATAAACTCAAGCTTTTTCTACTTAATT
GTGTTTAGCTCCCTAATTGTGGGTTCACTAATAGGTCTTGTTCAAACTAGAACACGGGCC
CTAGTAACCTTCTCTTCTATCAGCCACGTAGGATGATTCCTAACAGGTATAGCATTTAGT
CTAGAAACAGGCCTTCTCTATTTTTTTATTTACAGAGTAATTTTATTAGCCCCAATTCTC
TTACTGGAGCACACAAATATGTCCCATATTAGTCAACTTCCCCTAATTCAAGTTAAACTT
CAAAACCAGACCATTTTGTTTTTTTCTTTACTCTCCCTAGGGGGGCTGCCCCCTTTCTTA
GGATTTCTCCCTAAGTGGGTTATCCTTCAGTTAAGAATGACATTTTCTTTTTATTTCTTA
GCCCTAGTAATAATCACTTCAAGTCTTTTTACACTCTATTTTTATTTACGCCTAATGTTC
TCAGCATTCATTTTTGGGGGGGTTAAAATTACCCAAGAAAAA---TGTGCCCCTACTTCC
TTTTTTTCTAACTTTCTCTTAAGTTTAAGT
>kJpIkedA5 /transl_table=5
TTAATAATTCTCAGAATCACTTCAAGAATTTTTTTGGTCCTCTCTTCCCCCTCTCTTTTT
ATTTCGTGAGTGGGATTAGAACTTAATACCCTCGCATTTTTACCTATTCTTCTTTCAAGA
AAAAATAAACTTACTTCTGAATCTTCCATTAAATATTTCCTTACTCAAACCCTAGCCTCA
GTGATCGTAATCATGGGGGGCCTTACTGTATTTATTCTTCAAGCAGAATTTAGAATAACA
ATAGTTTTGTTTGGGTTAGTCATTAAACTGGGGGCTGCCCCCTTCCACAGATGATTAGTT
ACTGTTGCAGAGTCTTTAACATGAATCCCCTTATTCATTCTCTTAACAGTTCAAAAACTA
AACCCGCTATTTATAGTGTGAAGTTTTTCTCCTATAAACTCAAGCTTTTTTTACTTAATT
GTGTTTAGCTCCCTAATTGTAGGTTCACTAATAGGTCTTGCTCAAACTAGAACACGGGCC
CTAATAACCTTCTCTTCTATCAGCCATGTAGGATGATTCCTAACAGGTATGGCACTTAGT
TTAGAAACAGGCCTTCTCTATTTTTTTATTTACAGAGTAATTTTATTAGCCCCAATTCTC
TTACTGGAGCACACAAATATGTCCCATATCAATCAACTTCCTCTAATTCAAGTTAAACTT
CAAAACCAGAGCATTTTGTTTTTTTCTTTACTCTCCCTAGGGGGGCTGCCCCCTTTCTTA
GGATTTCTCCCTAAGTGGGTTATCCTTCAGTTGAGAATGACATTTTCTTTTTATTTTTTA
GCCCTAGTAATAATTACTTCAAGTCTCTTTACACTCTATTTTTATTTACGGTTGATGTTC
TCAGCGTTCATTTTTGGGGGGGTTAAAATTACCCAAGAAAAA---TGTACCCCTACTTCA
TTTTTTTCTAACTTTCTCTTAAGTTTAAGT
>kJpIkedB1 /transl_table=5
TTAATAATTCTCAGAATCACTTCAAGAATTTTTTTGGCCCTCTCTTCCCCCTCTCTTTTT
ATTTCGTGAGTGGGATTAGAACTTAATACCCTCGCATTTTTACCTATTCTTCTTTCAAGA
AAAAATAAACTTACTTCTGAATCTTCCATTAAATATTTCCTTACTCAAACCCTAGCCTCA
GTGATCGTAATCATGGGGGGCCTTACTGTATTTATTCTTCAAGCAGAATTTAGAATAACA
ATAGTTTTGTTTGGGTTAGTCATTAAACTGGGGGCTGCCCCCTTCCACAGATGATTAGTT
ACTGTTGCAGAGTCTTTAACATGAATCCCCTTATTCATTCTCTTAACAGTTCAAAAACTA
AACCCGCTATTTATAGTGTGAAGTTTTTCTCCTATAAACTCAAGCTTTTTTTACTTAATT
GTGTTTAGCTCCCTAATTGTAGGTTCACTAATAGGTCTTGCTCAAACTAGAACACGGGCC
CTAATAACCTTCTCTTCTATCAGCCATGTAGGATGATTCCTAACAGGTATGGCACTTAGT
TTAGAAACAGGCCTTCTCTATTTTTTTATTTACAGAGTAATTTTATTAGCCCCAATTCTC
TTACTGGAGCACACAAATATGTCCCATATCAATCAACTTCCTCTAATTCAAGTTAAACTT
CAAAACCAGAGCATTTTGTTTTTTTCTTTACTCTCCCTAGGGGGGCTGCCCCCTTTCTTA
GGATTTCTCCCTAAGTGGGTTATCCTTCAGTTGAGAATGACATTTTCTTTTTATTTTTTA
GCCCTAGTAATAATTACTTCAAGTCTCTTTACACTCTATTTTTATTTACGGTTGATGTTC
TCAGCGTTCATTTTTGGGGGGGTTAAAATTACCCAAGAAAAA---TGTACCCCTACTTCA
TTTTTTTCTAACTTTCTCTTAAGTTTAAGT
>kJpKawgA2 /transl_table=5
TTAATAATTCTCAGAATCACTTCAAGAATTTTTTTGGTCCTCTCTTCCCCCTCTCTTTTT
ATTTCGTGAGTGGGATTAGAACTTAATACCCTCGCATTTTTACCTATTCTTCTTTCAAGA
AAAAATAAACTTACTTCTGAATCTTCCATTAAATATTTCCTTACTCAAACCCTAGCCTCA
GTGATCGTAATCATGGGGGGCCTTACTGTATTTATTCTTCAAGCAGAATTTAGAATAACA
ATAGTTTTGTTTGGGTTAGCCATTAAACTGGGGGCTGCCCCCTTCCACAGATGATTAGTT
ACTGTTGCAGAGTCTTTAACATGAATCCCCTTATTCATTCTCTTAACAGTTCAAAAACTT
AACCCGCTATTTATAGTGTGAAGTTTTTCTCCTATAAACTCAAGCTTTTTTTACTTAATT
GTGTTTAGCTCCCTAATTGTAGGTTCACTAATAGGTCTTGCTCAAACTAGAACACGGGCC
CTAATAACCTTCTCTTCTATCAGCCATGTGGGATGATTCCTAACAGGTATGGCACTTAGT
TTAGAAACAGGCCTTCTCTATTTTTTTATTTACAGAGTAATTTTATTAGCCCCAATTCTC
TTACTGGAGCACACAAATATGTCCCATATCAATCAACTTCCTCTAATTCAAGTTAAACTT
CAAAACCAGAGCATTTTGTTTTTTTCTTTACTCTCCCTAGGGGGGCTGCCCCCTTTCTTA
GGATTTCTCCCTAAGTGGGTTATCCTTCAGTTGAGAATGACATTTTCTTTTTATTTTTTA
GCCCTAGTAATAATTACTTCAAGTCTCTTTACACTCTATTTTTATTTACGGTTGATGTTC
TCAGCGTTCATTTTTGGGGGGGTTAAAATTACCCAAGAAAAA---TGTACCCCTACTTCA
TTTTTTTCTAACTTTCTCTTAAGTTTAAGT
>kJpKizaA5 /transl_table=5
TTAATAATTCTCAGAATCACTTCAAGAATTTTTTTGGTCCTCTCTTCCCCCTCTCTTTTT
ATTTCGTGAGTGGGATTAGAACTTAATACCCTCGCATTTTTACCTATTCTTCTTTCAAGA
AAAAATAAACTTACTTCTGAATCTTCCATTAAATATTTCCTTACTCAAACCCTAGCCTCA
GTGATCGTAATCATGGGGGGCCTTACTGTATTTATTCTTCAAGCAGAATTTAGAATAACA
ATAGTTTTGTTTGGGTTAGCCATTAAACTGGGGGCTGCCCCCTTCCACAGATGATTAGTT
ACTGTTGCAGAGTCTTTAACATGAATCCCCTTATTCATTCTCTTAACAGTTCAAAAACTT
AACCCGCTATTTATAGTGTGAAGTTTTTCTCCTATAAACTCAAGCTTTTTTTACTTAATT
GTGTTTAGCTCCCTAATTGTAGGTTCACTAATAGGTCTTGCTCAAACTAGAACACGGGCC
CTAATAACCTTCTCTTCTATCAGCCATGTGGGATGATTCCTAACAGGTATGGCACTTAGT
TTAGAAACAGGCCTTCTCTATTTTTTTATTTACAGAGTAATTTTATTAGCCCCAATTCTC
TTACTGGAGCACACAAATATGTCCCATATCAATCAACTTCCTCTAATTCAAGTTAAACTT
CAAAACCAGAGCATTTTGTTTTTTTCTTTACTCTCCCTAGGGGGGCTGCCCCCTTTCTTA
GGATTTCTCCCTAAGTGGGTTATCCTTCAGTTGAGAATGACATTTTCTTTTTATTTTTTA
GCCCTAGTAATAATTACTTCAAGTCTCTTTACACTCTATTTTTATTTACGGTTGATGTTC
TCAGCGTTCATTTTTGGGGGGGTTAAAATTACCCAAGAAAAA---TGTACCCCTACTTCA
TTTTTTTCTAACTTTCTCTTAAGTTTAAGT
>kJpKushA2 /transl_table=5
TTAATAATTCTCAGAATCACTTCAAGAATTTTTTTGGTCCTCTCTTCCCCCTCTCTTTTT
ATTTCGTGAGTGGGATTAGAACTTAATACCCTCGCATTTTTACCTATTCTTCTTTCAAGA
AAAAATAAACTTACTTCTGAATCTTCCATTAAATATTTCCTTACTCAAACCCTAGCCTCA
GTGATCGTAATCATGGGGGGCCTTACTGTATTTATTCTTCAAGCAGAATTTAGAATAACA
ATAGTTTTGTTTGGGTTAGCCATTAAACTGGGGGCTGCCCCCTTCCACAGATGATTAGTT
ACTGTTGCAGAGTCTTTAACATGAATCCCCTTATTCATTCTCTTAACAGTTCAAAAACTT
AACCCGCTATTTATAGTGTGAAGTTTTTCTCCTATAAACTCAAGCTTTTTTTACTTAATT
GTGTTTAGCTCCCTAATTGTAGGTTCACTAATAGGTCTTGCTCAAACTAGAACACGGGCC
CTAATAACCTTCTCTTCTATCAGCCATGTGGGATGATTCCTAACAGGTATGGCACTTAGT
TTAGAAACAGGCCTTCTCTATTTTTTTATTTACAGAGTAATTTTATTAGCCCCAATTCTC
TTACTGGAGCACACAAATATGTCCCATATCAATCAACTTCCTCTAATTCAAGTTAAACTT
CAAAACCAGAGCATTTTGTTTTTTTCTTTACTCTCCCTAGGGGGGCTGCCCCCTTTCTTA
GGATTTCTCCCTAAGTGGGTTATCCTTCAGTTGAGAATGACATTTTCTTTTTATTTTTTA
GCCCTAGTAATAATTACTTCAAGTCTCTTTACACTCTATTTTTATTTACGGTTGATGTTC
TCAGCGTTCATTTTTGGGGGGGTTAAAATTACCCAAGAAAAA---TGTACCCCTACTTCA
TTTTTTTCTAACTTTCTCTTAAGTTTAAGT
>dentiferaCrossDQ845271 /transl_table=5
CTAATAATTCTTAGAATTACCTCAAGAATTTTTTTGGTTTTATCTTCCCCATCTCTGTTT
ATTTCATGAGTAGGCTTAGAACTTAACACTCTCGCATTTTTACCTATTCTTCTCTCAAAA
AAAAATAAACTTACCTCTGAGTCTTCCATTAAGTATTTTCTTACCCAGACTCTAGCTTCA
GTGATTGTGGTTATGGGGGGCCTTATTCTGTTAGTCCTTCAAACAGAGTTAAGAATAACA
GTGATTTTATTCGGGCTAGCTATTAAACTAGGAGCTGCCCCCTTTCATAGTTGACTAATT
ACCGTAGCAGAATCTTTAGCGTGGATTCCCTTATTTACTCTCTTAACGGTCCAAAAACTC
AATCCTTTATTTATAATCTGAAGTTTTTCTCAGATTAATTCTAACTTTTTTCACTTTATT
GTTTTTAGCTCTTTACTTGTGGGCTCTTTAATAGGTTTAGCTCAAACTAGAACGCGGGCC
CTAATTACCTTTTCTTCTATCAGCCATGTGGGATGATTTTTAACAGGCATAGCATTTAGT
TTAGAGACGGGCCTTCTTTATTTTTTAATTTATAGAGTAGTTTTATTAGCCCCTGTTCTC
TTATTAGAAAGTACAAATGTATCCCATGTTAATCAACTTCCTTTAATTCAAACTAAACTT
CAAAACCAGTGCATTTTATTTTTTTCCCTACTCTCATTGGGTGGTCTCCCCCCCTTCTTA
GGATTTCTCCCTAAGTGAGTCATTCTACAGTTGAGTATAACATTTTCTTTTTATCTTTTA
GCCCTAATTATAATCTTGACAAGTCTTTTCACACTTTATTTTTATTTACGCCTTATATTT
TCAGCATTCATCTTTGGGGGGATCAAAATTATTCAAGAAAAA---CGCTCCTCCGCTTCT
TTTCTTCTCAACTTTCTTTTAGGTTTAAGT
>dentiferaSequoia /transl_table=5
CTAATAATTCTTAGAATTACCTCAAGAATTTTTTTGGTTTTATCTTCCCCATCTCTGTTT
ATTTCATGAGTAGGCTTAGAACTTAACACTCTCGCATTTTTACCTATTCTTCTCTCAAAA
AAAAATAAACTTACCTCTGAGTCTTCCATTAAGTATTTTCTTACCCAGACTCTAGCTTCA
GTGATTGTGGTTATGGGGGGCCTTATTCTGTTAGTCCTTCAAACAGAGTTAAGAATAACA
GTGATTTTATTCGGGCTAGCTATTAAACTAGGAGCTGCCCCCTTTCATAGTTGACTAATT
ACCGTAGCAGAATCTTTAGCGTGGATTCCCTTATTTATTCTCTTAACGGTCCAAAAACTC
AATCCTTTATTTATAATCTGAAGTTTTTCTCAGATTAATTCTAACTTTTTTCACTTTATT
GTTTTTAGCTCTTTACTTGTGGGCTCTTTAATAGGTTTAGCTCAAACTAGAACGCGGGCC
CTAATTACCTTTTCTTCTATCAGCCATGTGGGATGATTTTTAACAGGCATAGCATTTAGT
TTAGAGACGGGCCTTCTTTATTTTTTAATTTATAGAGTAGTTTTATTAGCCCCTGTTCTC
TTATTAGAAAGTACAAATGTATCCCATGTTAATCAACTTCCTTTAATTCAAATTAAACTT
CAAAACCAGTGCATTTTATTTTTTTCCCTACTCTCATTGGGTGGTCTCCCCCCCTTCTTA
GGATTTCTCCCTAAGTGAGTCATTCTACAGTTGAGTATAACATTTTCTTTTTATCTTTTA
GCCCTAATTATAATCTTGACAAGTCTTTTCACACTTTATTTTTATTTACGCCTTATATTT
TCAGCATTCATCTTTGGGGGGATCAAAATTATTCAAGAAAAA---CGCTCCTCCGCTTCT
TTTCTTCTCAACTTTCTTTTAGGTTTAAGT
>OldLake_ /transl_table=5
CTAATAATTCTTAGAATTACCTCAAGAATTTTTTTGGTTTTATCTTCCCCATCTCTGTTT
ATTTCATGAGTAGGCTTAGAACTTAACACTCTCGCATTTTTACCTATTCTTCTCTCAAAA
AAAAATAAACTTACCTCTGAGTCTTCCATTAAGTATTTTCTTACCCAGACTCTAGCTTCA
GTGATTGTGGTTATGGGGGGCCTTATTCTGTTAGTCCTTCAAACAGAGTTAAGAATAACA
GTGATTTTATTCGGGCTAGCTATTAAACTAGGAGCTGCCCCCTTTCATAGTTGACTAATT
ACCGTAGCAGAATCTTTAGCGTGAATTCCCTTATTTACTCTCTTAACGGTCCAAAAACTC
AATCCTTTATTTATAATCTGAAGTTTTTCTCAGATTAATTCTAACTTTTTTCACTTTATT
GTTTTTAGCTCTTTACTTGTGGGCTCTTTAATAGGTTTAGCTCAAACTAGAACGCGGGCC
CTAATTACCTTTTCTTCTATCAGCCATGTCGGATGATTTTTAACAGGCATAGCATTTAGT
TTAGAGACGGGCCTTCTTTATTTTTTAATTTATAGAGTAGTTTTATTAGCCCCTGTTCTC
TTATTAGAAAGTACAAATGTATCCCATGTTAATCAACTTCCTTTAATTCAAATTAAACTT
CAAAACCAGTGCATTTTATTTTTTTCCCTACTCTCATTGGGTGGTCTCCCCCCCTTCTTA
GGATTTCTCCCTAAGTGAGTCATTCTACAGTTGAGTATAACATTTTCTTTTTATCTTTTA
GCCCTAATTATAATCTTGACAAGTCTTTTCACACTTTATTTTTATTTACGCCTTATATTT
TCAGCATTCATCTTTGGGGGGATCAAAATTATTCAAGAAAAA---CGCTCCTCCGCTTCT
TTTCTTCTCAACTTTCTTTTAGGTTTAAGT
>Moose5F09_ /transl_table=5
CTAATAATTCTTAGAATTACCTCAAGAATTTTTTTGGTTTTATCTTCCCCATCTCTATTT
ATTTCATGAGTAGGCTTAGAACTTAACACTCTCGCATTTTTACCTATTCTTCTCTCAAAA
AAAAATAAACTTACCTCTGAGTCTTCCATTAAATATTTTCTTACCCAGACTCTAGCTTCA
GTGATTGTGGTTATGGGGGGCCTTATTCTGTTAGTCCTTCAAACAGAGTTAAGAATAACA
GTGATTTTATTCGGGCTAGCTATTAAACTAGGAGCTGCCCCCTTTCATAGTTGACTAATT
ACCGTAGCAGAATCTTTAGCGTGGATTCCCTTATTTACTCTCTTAACGGTCCAAAAACTC
AATCCTTTATTTATAATCTGAAGTTTTTCTCAGATTAATTCTAACTTTTTTCACTTTATT
GTTTTTAGCTCTTTACTTGTGGGCTCTTTAATAGGTTTAGCTCAAACTAGAACGCGGGCC
CTAATTACCTTTTCTTCTATCAGCCATGTGGGATGATTTTTAACAGGCATAGCATTTAGT
TTAGAGACGGGCCTTCTTTATTTTTTAATTTATAGAGTAGTTTTATTAGCCCCTGTTCTC
TTATTAGAAAGTACAAATGTATCCCATGTTAATCAACTTCCTTTAATTCAAATTAAACTT
CAAAACCAGTGCATTTTATTTTTTTCCCTACTCTCATTGGGTGGTCTCCCCCCCTTCTTA
GGATTTCTCCCTAAGTGAGTCATTCTACAGTTGAGTATAACATTTTCTTTTTATCTTTTA
GCCCTAATTATAATCTTGACAAGTCTTTTCACACTTTATTTTTATTTACGCCTTATATTT
TCAGCATTCATCTTTGGGGGGATCAAAATTATTCAAGAAAAA---CGCTCCTCCGCTTCT
TTTCTTCTCAACTTTCTTTTAGGTTTAAGT
>Sprague3P05_ /transl_table=5
CTAATAATTCTTAGAATTACCTCAAGAATTTTTTTGGTTTTATCTTCCCCATCTCTGTTT
ATTTCATGAGTAGGCTTAGAACTTAACACTCTCGCATTTTTACCTATTCTTCTCTCAAAA
AAAAATAAACTTACCTCTGAGTCTTCCATTAAGTATTTTCTTACCCAGACTCTAGCTTCA
GTGATTGTGGTTGTGGGGGGCCTTATTCTGTTAGTCCTTCAAACAGAGTTAAGAATAACA
GTGATTTTATTCGGGCTAGCTATTAAACTAGGAGCTGCCCCCTTTCATAGTTGACTAATT
ACCGTAGCAGAATCTTTAGCGTGGATTCCCTTATTTACTCTCTTAACGGTCCAAAAACTC
AATCCTTTATTTATAATCTGAAGTTTTTCTCAGATTAATTCTAACTTTTTTCACTTTATT
GTTTTTAGCTCTTTACTTGTGGGCTCTTTAATAGGTTTAGCTCAAACTAGAACACGGGCC
CTAATTACCTTTTCTTCTATCAGCCATGTGGGATGATTTTTAACAGGCATAGCATTTAGT
TTAGAGACGGGCCTTCTTTATTTTTTAATTTATAGAGTAGTTTTATTAGCCCCTGTTCTC
TTATTAGAAAGTACAAATGTATCCCATGTTAATCAACTTCCTTTAATTCAAATTAAACTT
CAAAACCAGTGCATTTTATTTTTTTCCCTACTCTCATTGGGTGGTCTCCCCCCCTTCTTA
GGATTTCTCCCTAAGTGAGTCATTCTACAGTTGAGTATAACATTTTCTTTTTATCTTTTA
GCCCTAATTATAATCTTGACAAGTCTTTTCACACTTTATTTTTATTTACGCCTTATATTT
TCAGCATTCATCTTTGGGGGGATCAAAATTATTCAAGAAAAA---CGCTCCTCCGCTTCT
TTTCTTCTCAACTTTCTTTTAGGTTTAAGT
>RedRkP11B08_ /transl_table=5
CTAATAATTCTTAGAATTACCTCAAGAATTTTTTTGGTTTTATCTTCCCCATCTCTGTTT
ATTTCATGAGTAGGCTTAGAACTTAACACTCTCGCATTTTTACCTATTCTTCTCTCAAAA
AAAAATAAACTTACCTCTGAGTCTTCCATTAAGTATTTTCTTACCCAGACTCTAGCTTCA
GTGATTGTGATTGTAGGGGGCCTTATTCTGTTAGTCCTTCAAACAGAATTAGGGATAACA
GTAATTTTATTCGGGCTAGCTATTAAACTAGGAGCTGCCCCCTTCCATAGTTGACTAATT
ACCGTAGCAGAATCTTTAGCGTGGATTCCCTTATTTGCTCTCTTAACGGCCCAAAAACTC
AATCCTTTATTTATAATCTGGAGTTTTTCTCAGATTAATTCTAACTTTTTTCACTTTATT
GTTTTTAGCTCTTTAGTTGTGGGCTCTTTAATAGGTTTAGCTCAAACTAGAACACGGGCC
CTGATTACCTTTTCTTCTATCAGCCATGTGGGATGATTTTTAACAGGCATAGCATTTAGA
TTAGAGACGGGCCTTCTTTATTTTTTAATTTATAGAGTAGTTTTGTTAGCCCCTGTTCTC
TTATTAGAAAGTACAAATGTATCCCATATAAACCAACTTCCTTTAATTCAAATTAAACTT
CAAAACCAGTGCATTTTATTTTTTTCTCTACTCTCATTGGGGGGTCTCCCCCCTTTCTTA
GGATTTCTCCCTAAGTGAGTCATTCTACAGTTAAGTATAACATTTTCTTTTTATCTTTTA
GCCCTAATTATAATCTTAACAAGTCTTTTCACACTTTATTTTTATTTACGCCTTATATTT
TCAGCATTCATCTTTGGAGGGATCAAAATTACTCAAGAAAAA---CGCTCCTCCGCTTCT
TTCCTTCTCAACTTTCTTTTAGGTTTAAGT
>Cresc1_ /transl_table=5
CTAATAATTCTTAGAATTACCTCAAGAATTTTTTTGGTTTTATCTTCCCCATCTCTGTTT
ATTTCATGAGTAGGCTTAGAACTTAACACTCTCGCATTTTTACCTATTCTTCTCTCAAAA
AAAAATAAACTTACCTCTGAATCTTCCATTAAGTATTTTCTTACCCAGACTCTAGCTTCA
GTGATTGTGGTTGTGGGGGGCCTTATTCTGTTAGTCCTTCAAACAGAGTTAAGAATAACA
GTGATTTTATTCGGGCTAGCTATTAAACTAGGAGCTGCCCCCTTTCATAGTTGACTAGTT
ACCGTAGCAGAATCTTTAGCGTGGATTCCCTTATTTGCTCTCTTAACGGCCCAAAAACTC
AATCCTTTATTTATAATCTGAAGTTTTTCTCAGATTAATTCTAACTTTTTTCACTTTATT
GTTTTTAGCTCTTTACTTGTGGGTTCTTTAATAGGTTTAGCTCAAACTAGAACGCGGGCC
CTAATTACCTTTTCTTCTATTAGCCATGTGGGATGATTTTTAACAGGCATAGCATTTAGT
TTAGAGACGGGCCTTCTTTATTTTTTAATTTATAGAGTAGTTTTATTAGCCCCTGTTCTC
TTATTAGAAAGTACAAATGTATCCCATATTAACCAATTTCCTTTAATTCAAATTAAACTT
CAAAACCAGTGCATTTTATTTTTTTCCCTACTTTCATTGGGTGGTCTCCCCCCCTTCTTA
GGATTTCTCCCTAAGTGAATCATTCTACAGTTGAATATAACATTTTCTTTTTATCTTTTA
GCCCTAATTATAATCTTGACAAGTCTTTTCACACTTTATTTTTATTTACGCCTTATATTT
TCAGCATTCATCTTTGGGGGGATCAAAATTATTCAAGAAAAA---CGCTCTCCCGCTTCT
TTTCTTCACAACTTTCTTTTAGGTTTAAGT
>CraneLk_ /transl_table=5
CTAATAATTCTTAGAATTACCTCAAGAATTTTTTTGGTTTTATCTTCCCCATCTCTGTTT
ATTTCATGAGTAGGCTTAGAACTTAACACTCTCGCATTTTTACCTATTCTTCTCTCAAAA
AAAAATAAACTTACCTCTGAGTCTTCCATTAAGTATTTTCTTACCCAGACTCTAGCTTCA
GTGATTGTGGTTATGGGGGGCCTTATTCTGTTAGTCCTTCAAACAGAGTTAAGAATAACA
GTGATTTTATTCGGGCTAGCTATTAAACTAGGAGCTGCCCCCTTTCATAGTTGACTAATT
ACCGTAGCAGAATCTTTAGCGTGAATTCCCTTATTTACTCTCTTAACGGTCCAAAAACTC
AATCCTTTATTTATAATCTGAAGTTTTTCTCAGATTAATTCTAACTTTTTTCACTTTATT
GTTTTTAGCTCTTTACTTGTGGGCTCTTTAATAGGTTTAGCTCAAACTAGAACGCGGGCC
CTAATTACCTTTTCTTCTATCAGCCATGTCGGATGATTTTTAACAGGCATAGCATTTAGT
TTAGAGACGGGCCTTCTTTATTTTTTAATTTATAGAGTAGTTTTATTAGCCCCTGTTCTC
TTATTAGAAAGTACAAATGTATCCCATGTTAATCAACTTCCTTTAATTCAAATTAAACTT
CAAAACCAGTGCATTTTATTTTTTTCCCTACTCTCATTGGGTGGTCTCCCCCCCTTCTTA
GGATTTCTCCCTAAGTGAGTCATTCTACAGTTGAGTATAACATTTTCTTTTTATCTTTTA
GCCCTAATTATAATCTTGACAAGTCTTTTCACACTTTATTTTTATTTACGCCTTATATTT
TCAGCATTCATCTTTGGGGGGATCAAAATTATTCAAGAAAAA---CGCTCCTCCGCTTCT
TTTCTTCTCAACTTTCTTTTAGGTTTAAGT
>Copeland3A10_ /transl_table=5
CTAATAATTCTTAGAATTACCTCAAGAATTTTTTTGGTTTTATCTTCCCCATCTCTGTTT
ATTTCATGAGTAGGCTTAGAACTTAACACTCTCGCATTTTTACCTATTCTTCTCTCAAAA
AAAAATAAACTTACCTCTGAGTCTTCCATTAAGTATTTTCTTACCCAGACTCTAGCTTCA
GTGATTGTTGTTATGGGGGGCCTTATTCTGTTAGTCCTTCAAACAGAGTTAAGAATAACA
GTGATTTTATTCGGGCTAGCTATTAAACTAGGAGCTGCCCCCTTTCATAGTTGACTAATT
ACCGTAGCAGAATCTTTAGCGTGGATTCCCTTATTTACTCTCTTAACGGTCCAAAAACTC
AATCCTTTATTTATAATCTGAAGTTTTTCTCAGATTAATTCTAACTTTTTTCACTTTATT
GTTTTTAGCTCTTTACTTGTGGGCTCTTTAATAGGTTTAGCTCAAACTAGAACGCGGGCC
CTAATTACCTTTTCTTCTATCAGCCATGTGGGATGATTTTTAACAGGCATAGCATTTAGT
TTAGAGACGGGCCTTCTTTATTTTTTAATTTATAGAGTAGTTTTATTAGCCCCTGTTCTC
TTATTAGAAAGTACAAATGTATCCCATGTTAATCAACTTCCTTTAATTCAAATTAAACTT
CAAAACCAGTGCATTTTATTTTTTTCCCTACTCTCATTGGGTGGTCTCCCCCCCTTCTTA
GGATTTCTCCCTAAGTGAGTCATTCTACAGTTGAGTATAACATTTTCTTTTTATCTTTTA
GCCCTAATTATAATCTTGACAAGTCTTTTCACACTTTATTTTTATTTACGCCTTATATTT
TCAGCATTCATCTTTGGGGGGATCAAAATTATTCAAGAAAAA---CGCTCCTCCGCTTCT
TTTCTTCTCAACTTTCTTTTAGGTTTAAGT
>AllenB_ /transl_table=5
CTAATAATTCTTAGAATTACCTCAAGAATTTTTTTGGTTTTATCTTCCCCATCTCTGTTT
ATTTCATGAGTAGGCTTAGAACTTAACACTCTCGCATTTTTACCTATTCTTCTCTCAAAA
AAAAATAAACTTACCTCTGAGTCTTCCATTAAGTATTTTCTTACCCAGACTCTAGCTTCA
GTGATTGTGGTTATGGGGGGCCTTATTCTGTTAGTCCTTCAAACAGAGTTAAGAATAACA
GTGATTTTATTCGGGCTAGCTATTAAACTAGGAGCTGCCCCCTTTCATAGTTGACTAATT
ACCGTAGCAGAATCTTTAGCGTGAATTCCCTTATTTACTCTCTTAACGGTCCAAAAACTC
AATCCTTTATTTATAATCTGAAGTTTTTCTCAGATTAATTCTAACTTTTTTCACTTTATT
GTTTTTAGCTCTTTACTTGTGGGCTCTTTAATAGGTTTAGCTCAAACTAGAACGCGGGCC
CTAATTACCTTTTCTTCTATCAGCCATGTCGGATGATTTTTAACAGGCATAGCATTTAGT
TTAGAGACGGGCCTTCTTTATTTTTTAATTTATAGAGTAGTTTTATTAGCCCCTGTTCTC
TTATTAGAAAGTACAAATGTATCCCATGTTAATCAACTTCCTTTAATTCAAATTAAACTT
CAAAACCAGTGCATTTTATTTTTTTCCCTACTCTCATTGGGTGGTCTCCCCCCCTTCTTA
GGATTTCTCCCTAAGTGAGTCATTCTACAGTTGAGTATAACATTTTCTTTTTATCTTTTA
GCCCTAATTATAATCTTGACAAGTCTTTTCACACTTTATTTTTATTTACGCCTTATATTT
TCAGCATTCATCTTTGGGGGGATCAAAATTATTCAAGAAAAA---CGCTCCTCCGCTTCT
TTTCTTCTCAACTTTCTTTTAGGTTTAAGT
>BluePdC_ /transl_table=5
CTAATAATTCTTAGAATTACCTCAAGAATTTTTTTGGTTTTATCTTCCCCATCTCTGTTT
ATTTCATGAGTAGGCTTAGAACTAAACACTCTCGCATTTTTACCTATTCTTCTCTCAAAA
AAAAATAAACTTACCTCTGAGTCTTCCATTAAGTATTTTCTTACCCAGACTCTAGCTTCA
GTGATTGTGGTTATGGGGGGCCTTATTCTGTTAGTCCTTCAAACAGAGTTAAGAATAACA
GTGATTTTATTCGGGCTAGCTATTAAACTAGGAGCTGCCCCCTTTCATAGTTGACTAATT
ACCGTAGCAGAATCTTTAGCGTGGATTCCCTTATTTACTCTCTTAACGGTCCAAAAACTC
AATCCTTTATTTATAATCTGAAGTTTTTCTCAGATTAATTCTAACTTTTTTCACTTTATT
GTTTTTAGCTCTTTACTTGTGGGCTCTTTAATAGGTTTAGCTCAAACTAGAACGCGGGCC
CTAATTACCTTTTCTTCTATCAGCCATGTGGGATGATTTTTAACAGGCATAGCATTTAGT
TTAGAGACGGGCCTTCTTTATTTTTTAATTTATAGAGTAGTTTTATTAGCCCCTGTTCTC
TTATTAGAAAGTACAAATGTATCCCATGTTAATCAACTTCCTTTAATTCAAATTAAACTT
CAAAACCAGTGCATTTTATTTTTTTCCCTACTCTCATTGGGTGGTCTCCCCCCCTTCTTA
GGATTTCTCCCTAAGTGAGTCATTCTACAGTTGAGTATAACATTTTCTTTTTATCTTTTA
GCCCTAATTATAATCTTGACAAGTCTTTTCACACTTTATTTTTATTTACGCCTTATATTT
TCAGCATTCATCTTTGGGGGGATCAAAATTATTCAAGAAAAA---CGCTCCTCCGCTTCT
TTTCTTCTCAACTTTCTTTTAGGTTTAAGT
>ShannonP3C05_ /transl_table=5
CTAATAATTCTTAGAATTACCTCAAGAATTTTTTTGGTTTTATCTTCCCCATCTCTGTTT
ATTTCATGAGTAGGCTTAGAACTTAACACTCTCGCATTTTTACCTATTCTTCTCTCAAAA
AAAAATAAACTTACCTCTGAGTCTTCCATTAAGTATTTTCTTACCCAGACTCTAGCTTCA
GTGATTGTGGTTATGGGGGGCCTTATTCTGTTAGTCCTTCAAACAGAGTTAAGAATAACA
GTGATTTTATTCGGGCTAGCTATTAAACTAGGAGCTGCCCCCTTTCATAGTTGACTAATT
ACCGTAGCAGAATCTTTAGCGTGAATTCCCTTATTTACTCTCTTAACGGTCCAAAAACTC
AATCCTTTATTTATAATCTGAAGTTTTTCTCAGATTAATTCTAACTTTTTTCACTTTATT
GTTTTTAGCTCTTTACTTGTGGGCTCTTTAATAGGTTTAGCTCAAACTAGAACGCGGGCC
CTAATTACCTTTTCTTCTATCAGCCATGTCGGATGATTTTTAACAGGCATAGCATTTAGT
TTAGAGACGGGCCTTCTTTATTTTTTAATTTATAGAGTAGTTTTATTAGCCCCTGTTCTC
TTATTAGAAAGTACAAATGTATCCCATGTTAATCAACTTCCTTTAATTCAAATTAAACTT
CAAAACCAGTGCATTTTATTTTTTTCCCTACTCTCATTGGGTGGTCTCCCCCCCTTCTTA
GGATTTCTCCCTAAGTGAGTCATTCTACAGTTGAGTATAACATTTTCTTTTTATCTTTTA
GCCCTAATTATAATCTTGACAAGTCTTTTCACACTTTATTTTTATTTACGCCTTATATTT
TCAGCATTCATCTTTGGGGGGATCAAAATTATTCAAGAAAAA---CGCTCCTCCGCTTCT
TTTCTTCTCAACTTTCTTTTAGGTTTAAGT
>longispinaDQ132610 /transl_table=5
TTAATGGCCCTCAGAATCACTACGAGACTTTTTTTGGTTGTCTCTTCCCCCTCCCTCTTT
ATCTCCTGAGTAGGCTTAGAACTTAATACCCTCGCGTTTTTACCGATTCTTCTTTCAAAA
AAAAATAAACTTACTTCTGAATCTTCAATTAAATACTTCCTAACTCAAACTCTGGCTTCA
GTAATTATTATTGGCGGGGGTCTAGTTATAATAGTTCTTCAGGCAGAATTTAGACTCGTA
GTGATTCTGTTCGGGCTAGCTATCAAGCTAGGGGCCGCCCCCTTCCATAATTGACTAGTG
TCCATCGCAGAATCTTTAGCATGAGTGCCTTTATTTATTCTTTTAACGGTTCAAAAAATT
AACCCCTTAATCATGGTGTGGTGTTTCTCTCAAATAAATTCAGGCTTTTTTAATTTTATT
ATCTTTAGTTCTTTAGTGGTAGGCTCATTAATGGGCCTAGCACAGACTAGAACGCGGGCC
CTAATTACTTTCTCCTCTATTAACCATGTGGGGTGACTTCTAATAGGGGTGGCGTTTAGA
CTAGAAGCAGGACTTCTTTATTTCTTCATCTACAGAGTAGTTTTGCTGGCCCCTATTCTC
CTTTTAGAGAACATAAACATGTCTCATATCAATCAACTCCCTCTTACTCAAATAAAACTC
CAAGGCCAGTGCCTCTTATTTTTTTCCCTTCTTTCGCTAGGGGGGCTCCCGCCCTTCTTG
GGGTTTCTCCCCAAATGAGTTCTCCTGCAGCTAAGCATAACATTTTCTTTTTATTTCTTA
GCCCTAGTCATGGTCTCCTTAAGTCTTTTTACGCTATATTTTTACTTACGCTTAATGTTT
TCTGCGTTTATTTTTGGGGGGGTAAAAATTACCCCTCAAAAG---CATCCTGAAATCTCC
TTTGCTCTTAGACTCCTCCTGACTTTAAGN
>Misumi2_ /transl_table=5
NTAATAGCCTTGAGAATCGCCTCCAGAATTTTTCTAGTCCTTTCTTCTCCCTCTCTCTTT
ATTTCGTGGGTAGGATTAGAACTAAATACCCTAGCATTTTTACCCATTCTTTTTTCAAAA
AAAAGTAAGCTTACCGCTGAGTCTTCCATTAAATATTTCCTTACTCAAACCCTAGCCTCA
GTGATCGTAATTGTGGGGGGCCTTAATATATTTATTCTCCAAACAGAATTTAGAATGGCA
GTAGTTTTATTTGGATTGTCCATTAAACTGGGGGCTGCCCCCTTCCATAGATGACTAGTC
TCTATTGCAGAGTCTCTGACATGAATCCCTCTATTCACCCTCTTGACAGTTCAAAAAATC
AACCCTCTATTTATAGTATGAGGTTTTTCCCAAATAGACTCAAAATTTTTCTATTTTATT
GTGCTCAGCTCCCTAATTGTAGGTTCACTAATAGGTCTTATTCAAACTAGAACACGGGCG
CTGGTGACCTTCTCTTCTATCAGCCACGTAGGATGATTTCTTACAGGCATAGCATTTAGT
TTAGATACAGGTCTTCTCTACTTTTTTATTTACAGAATAATCCTATTGGCCCCTATTCTC
CTGCTGGAGCACACTAATATATCCCACATTAATCAACTTCCTCTAATTCAAATTAAACTT
CAAAACCAGACCGTTTTATTTTTTTCCTTGCTTTCCCTCGGTGGTCTCCCCCCTTTCCTA
GGATTTCTTCCTAAGTGAGTTATCCTTCAATTAAGAATGACATTTTCTTTCTATTTCTTA
GCCCTGGTAATAATCACTACAAGTCTTTTTACACTCTATTTTTATTTACGCCTGATGTTC
TCAGCGTTCATTTTTGGAGGAGTGAAGATTACCCAAGAAAGA---TGTGCCCCTACTTCA
TTTTTCTCTAACTTTCTTGTAACTTTGAGT
>Misumi3_ /transl_table=5
NTAATAGCCTTGAGAATCGCCTCCAGAATTTTTCTAGTCCTTTCTTCTCCCTCTCTCTTT
ATTTCGTGGGTAGGATTAGAACTAAATACCCTAGCATTTTTACCCATTCTTTTTTCAAAA
AAAAGTAAGCTTACCGCTGAGTCTTCCATTAAATATTTCCTTACTCAAACCCTAGCCTCA
GTGATCGTAATTGTGGGGGGCCTTAATATATTTATTCTCCAAACAGAATTTAGAATGGCA
GTAGTTTTATTTGGATTGTCCATTAAACTGGGGGCTGCCCCCTTCCATAGATGACTAGTC
TCTATTGCAGAGTCTCTGACATGAATCCCTCTATTCACCCTCTTGACAGTTCAAAAAATC
AACCCTCTATTTATAGTGTGAGGTTTTTCCCAAATAGACTCAAAATTTTTCTATTTTATT
GTGCTCAGCTCCCTAATTGTAGGTTCACTAATAGGTCTTATTCAAACTAGAACACGGGCG
CTGGTGACCTTCTCTTCTATCAGCCACGTAGGATGATTTCTTACAGGCATAGCATTTAGT
TTAGATACAGGTCTTCTCTACTTTTTTATTTACAGAATAATCCTATTGGCCCCTATTCTC
CTGCTGGAGCACACTAATATATCCCACATTAATCAACTTCCTCTAATTCAAATTAAACTT
CAAAACCAGACCGTTTTATTTTTTTCCTTGCTTTCCCTCGGTGGTCTCCCCCCTTTCCTA
GGATTTCTTCCTAAGTGAGTTATCCTTCAATTAAGAATGACATTTTCTTTCTATTTCTTA
GCCCTAGTAATAATCACTACAAGTCTTTTTACACTCTATTTTTATTTACGCCTGATGTTC
TCAGCGTTCATTTTTGGAGGAGTGAAGATTACCCAAGAAAAA---TGTGCCCCTACTTCA
TTTTTCTCTAACTTTCTTGTAACTCTGAGT
>Misumi4_ /transl_table=5
NTAATAGCCTTGAGAATCGCCTCCAGAATTTTTCTAGTCCTTTCTTCTCCCTCTCTCTTT
ATTTCGTGGGTAGGATTAGAACTAAATACCCTAGCATTTTTACCCATTCTTTTTTCAAAA
AAAAGTAAGCTTACCGCTGAGTCTTCCATTAAATATTTCCTTACTCAAACCCTAGCCTCA
GTGATCGTAATTGTGGGGGGCCTTAATATATTTATTCTCCAAACAGAATTTAGAATGGCA
GTAGTTTTATTTGGATTGTCCATTAAACTGGGGGCTGCCCCCTTCCATAGATGACTAGTT
TCTATTGCAGAGTCTCTGACATGAATCCCTCTATTCACCCTCTTGACAGTTCAAAAAATC
AACCCTCTATTTATAGTGTGGGGTTTTTCCCAAATAGACTCAAAATTTTTCTATTTTATT
GTGCTCAGCTCCCTAATTGTAGGTTCACTAATAGGTCTTATTCAAACTAGAACACGGGCG
CTGGTGACCTTCTCTTCTATCAGCCACGTAGGATGATTTCTTACAGGCATAGCATTTAGT
TTAGATACAGGTCTTCTCTACTTTTTTATTTACAGAATAATCCTATTGGCCCCTATTCTC
CTGCTGGAGCACACTAATATATCCCACATTAATCAACTTCCTCTAATTCAAATTAAACTT
CAAAACCAGACCGTTTTATTTTTTTCCTTGCTTTCCCTCGGTGGTCTCCCCCCTTTCCTA
GGATTTCTTCCTAAGTGAGTTATCCTTCAATTAAGAATGACATTTTCTTTCTATTTCTTA
GCCCTAGTAATAATCACTACAAGTCTTTTTACACTCTATTTTTATTTACGCCTGATGTTC
TCAGCGTTCATTTTTGGAGGAGTGAAGATTACCCAAGAAAAA---TGTGCCCCTACTTCA
TTTTTCTCTAACTTTCTTGTAACTTTGAGT
>misumi5_ /transl_table=5
NTAATAGCCTTGAGAATCGCCTCCAGAATTTTTCTAGTCCTTTCTTCTCCCTCTCTCTTT
ATTTCGTGGGTAGGATTAGAACTAAATACCCTAGCATTTTTACCCATTCTTTTTTCAAAA
AAAAGTAAGCTTACCGCTGAGTCTTCCATTAAATATTTCCTTACTCAAACCCTAGCCTCA
GTGATCGTAATTGTGGGGGGCCTTAATATATTTATTCTCCAAACAGAATTTAGAATGGCA
GTAGTTTTATTTGGATTGTCCATTAAACTGGGGGCTGCCCCCTTCCATAGATGACTAGTT
TCTATTGCAGAGTCTCTGACATGAATCCCTCTATTCACCCTCTTGACAGTTCAAAAAATC
AACCCTCTATTTATAGTGTGGGGTTTTTCCCAAATAGACTCAAAATTTTTCTATTTTATT
GTGCTCAGCTCCCTAATTGTAGGTTCACTAATAGGTCTTATTCAAACTAGAACACGGGCG
CTGGTGACCTTCTCTTCTATCAGCCACGTAGGATGATTTCTTACAGGCATAGCATTTAGT
TTAGATACAGGTCTTCTCTACTTTTTTATTTACAGAATAATCCTATTGGCCCCTATTCTC
CTGCTGGAGCACACTAATATATCCCACATTAATCAACTTCCTCTAATTCAAATTAAACTT
CAAAACCAGACCGTTTTATTTTTTTCCTTGCTTTCCCTCGGTGGTCTCCCCCCTTTCCTA
GGATTTCTTCCTAAGTGAGTTATCCTTCAATTAAGAATGACATTTTCTTTCTATTTCTTA
GCCCTAGTAATAATCACTACAAGTCTTTTTACACTCTATTTTTATTTACGCCTGATGTTC
TCAGCGTTCATTTTTGGAGGAGTGAAGATTACCCAAGAAAAA---TGTGCCCCTACTTCA
TTTTTCTCTAACTTTCTTGTAACTTTGAGT
>Misumi6_ /transl_table=5
NTAATAGCCTTGAGAATCGCCTCCAGAATTTTTCTAGTCCTTTCTTCTCCCTCTCTCTTT
ATTTCGTGGGTAGGATTAGAACTAAATACCCTAGCATTTTTACCCATTCTTTTTTCAAAA
AAAAGTAAGCTTACCGCTGAGTCTTCCATTAAATATTTCCTTACTCAAACCCTAGCCTCA
GTGATCGTAATTGTGGGGGGCCTTAATATATTTATTCTCCAAACAGAATTTAGAATGGCA
GTAGTTTTATTTGGATTGTCCATTAAACTGGGGGCTGCCCCCTTCCATAGATGACTAGTT
TCTATTGCAGAGTCTCTGACATGAATCCCTCTATTCACCCTCTTGACAGTTCAAAAAATC
AACCCTCTATTTATAGTGTGAGGTTTTTCCCAAATAGACTCAAAATTTTTCTATTTTATT
GTGCTCAGCTCCCTAATTGTAGGTTCACTAATAGGTCTTATTCAAACTAGAACACGGGCG
CTGGTGACCTTCTCTTCTATCAGCCACGTAGGATGATTTCTTACAGGCATAGCATTTAGT
TTAGATACAGGTCTTCTCTACTTTTTTATTTACAGAATAATCCTATTGGCCCCTATTCTC
CTGCTGGAGCACACTAATATATCCCACATTAATCAACTTCCTCTAATTCAAATTAAACTT
CAAAACCAGACCGTTTTATTTTTTTCCTTGCTTTCCCTCGGTGGTCTCCCCCCTTTCCTA
GGATTTCTTCCTAAGTGAGTTATCCTTCAATTAAGAATGACATTTTCTTTCTATTTCTTA
GCCCTAGTAATAATCACTACAAGTCTTTTTACACTCTATTTTTATTTACGCCTGATGTTC
TCAGCGTTCATTTTTGGAGGAGTGAAGATTACCCAAGAAAAA---TGTGCCCCTACTTCA
TTTTTCTCTAACTTTCTTGTAACTTTGAGT
>misumi7_ /transl_table=5
NTAATAGCCTTGAGAATCGCCTCCAGAATTTTTCTAGTCCTTTCTTCTCCCTCTCTCTTT
ATTTCGTGGGTAGGATTAGAACTAAATACCCTAGCATTTTTACCCATTCTTTTTTCAAAA
AAAAGTAAGCTTACCGCTGAGTCTTCCATTAAATATTTCCTTACTCAAACCCTAGCCTCA
GTGATCGTAATTGTGGGGGGCCTTAATATATTTATTCTCCAAACAGAATTTAGAACGGCA
GTAGTTTTATTTGGATTGTCCATTAAACTGGGGGCTGCCCCCTTCCATAGATGACTAGTT
TCTATTGCAGAGTCTCTGACATGAATCCCTCTATTCACCCTCTTGACAGTTCAAAAAATC
AACCCTCTATTTATAGTGTGAGGTTTTTCCCAAATAGACTCAAAATTTTTCTATTTTATT
GTGCTCAGCTCCCTAATTGTAGGTTCACTAATAGGTCTTATTCAAACTAGAACACGGGCG
CTGATGACCTTCTCTTCTATCAGCCACGTAGGATGATTTCTTACAGGCATAGCATTTAGT
TTAGATACAGGTCTTCTCTACTTTTTTATTTACAGAATAATCCTATTGGCCCCTATTCTC
CTGCTGGAGCACACTAATATATCCCACATTAATCAACTTCCTCTAATTCAAATTAAACTT
CAAAACCAGACCGTTTTATTTTTTTCCTTGCTTTCCCTCGGTGGTCTCCCCCCTTTCCTA
GGATTTCTTCCTAAGTGAGTTATCCTTCAATTAAGAATGACATTTTCTTTCTATTTCTTA
GCCCTAGTAATAATCACTACAAGTCTTTTTACACTCTATTTTTATTTACGCCTGATGTTC
TCAGCGTTCATTTTTGGAGGAGTGAAGATTACCCAAGAAAAA---TGTGCCCCTACTTCA
TTTTTCTCTAACTTTCTTGTAACTTTGAGT
>Misumi1_ /transl_table=5
NTAATAGCCTTGAGAATCGCCTCCAGAATTTTTCTAGTCCTTTCTTCTCCCTCTCTCTTT
ATTTCGTGGGTAGGATTAGAACTAAATACCCTAGCATTTTTACCCATTCTTTTTTCAAAA
AAAAGTAAGCTTACCGCTGAGTCTTCCATTAAATATTTCCTTACTCAAACCCTAGCCTCA
GTGATCGTAATTGTGGGGGGCCTTAATATATTTATTCTCCAAACAGAATTTAGAATGGCA
GTAGTTTTATTTGGATTGTCCATTAAACTGGGGGCTGCCCCCTTCCATAGATGACTAGTT
TCTATTGCAGAGTCTCTGACATGAATCCCTCTATTCACCCTCTTGACAGTTCAAAAAATC
AACCCTCTATTTATAGTGTGAGGTTTTTCCCAAATAGACTCAAAATTTTTCTATTTTATT
GTGCTCAGCTCCCTAATTGTAGGTTCACTAATAGGTCTTATTCAAACTAGAACACGGGCG
CTGGTGACCTTCTCTTCTATCAGCCACGTAGGATGATTTCTTACAGGCATAGCATTTAGT
TTAGATACAGGTCTTCTCTACTTTTTTATTTACAGAATAATCCTATTGGCCCCTATTCTC
CTGCTGGAGCACACTAATATATCCCACATTAATCAACTTCCTCTAATTCAAATTAAACTT
CAAAACCAGACCGTTTTATTTTTTTCCTTGCTTTCCCTCGGTGGTCTCCCCCCTTTCCTA
GGATTTCTTCCTAAGTGAGTTATCCTTCAATTAAGAATGACATTTTCTTTCTATTTCTTA
GCCCTAGTAATAATCACTACAAGTCTTTTTACACTCTATTTTTATTTACGCCTGATGTTC
TCAGCGTTCATTTTTGGAGGAGTGAAGATTACCCAAGAAAAA---TGTGCCCCTACTTCA
TTTTTCTCTAACTTTCTTGTAACTTTGAGT
>Misumi6 /transl_table=5
NTAATAGCCTTGAGAATCGCCTCCAGAATTTTTCTAGTCCTTTCTTCTCCCTCTCTCTTT
ATTTCGTGGGTAGGATTAGAACTAAATACCCTAGCATTTTTACCCATTCTTTTTTCAAAA
AAAAGTAAGCTTACCGCTGAGTCTTCCATTAAATATTTCCTTACTCAAACCCTAGCCTCA
GTGATCGTAATTGTGGGGGGCCTTAATATATTTATTCTCCAAACAGAATTTAGAATGGCA
GTAGTTTTATTTGGATTGTCCATTAAACTGGGGGCTGCCCCCTTCCATAGATGACTAGTT
TCTATTGCAGAGTCTCTGACATGAATCCCTCTATTCACCCTCTTGACAGTTCAAAAAATC
AACCCTCTATTTATAGTGTGAGGTTTTTCCCAAATAGACTCAAAATTTTTCTATTTTATT
GTGCTCAGCTCCCTAATTGTAGGTTCACTAATAGGTCTTATTCAAACTAGAACACGGGCG
CTGGTGACCTTCTCTTCTATCAGCCACGTAGGATGATTTCTTACAGGCATAGCATTTAGT
TTAGATACAGGTCTTCTCTACTTTTTTATTTACAGAATAATCCTATTGGCCCCTATTCTC
CTGCTGGAGCACACTAATATATCCCACATTAATCAACTTCCTCTAATTCAAATTAAACTT
CAAAACCAGACCGTTTTATTTTTTTCCTTGCTTTCCCTCGGTGGTCTCCCCCCTTTCCTA
GGATTTCTTCCTAAGTGAGTTATCCTTCAATTAAGAATGACATTTTCTTTCTATTTCTTA
GCCCTAGTAATAATCACTACAAGTCTTTTTACACTCTATTTTTATTTACGCCTGATGTTC
TCAGCGTTCATTTTTGGAGGAGTGAAGATTACCCAAGAAAAA---TGTGCCCCTACTTCA
TTTTTCTCTAACTTTCTTGTAACTTTGAGT
>LC177071_Daphnia_galeata_Biwa /transl_table=5
------------AGAATCACTTCAAGAATTTTTTTGGTCCTCTCTTCCCCCTCTCTTTTT
ATTTCGTGAGTGGGGTTAGAACTTAATACCCTAGCATTTTTACCCATTCTTCTTTCAAGA
AAAAATAAACTTACCTCTGAATCTTCCATTAAATATTTCCTTACTCAAACCCTAGCCTCA
GTGATCGTAATCGTGGGGGGCCTTACTGTATTTATTCTTCAAGCAGAATTTAGAATAACA
GTAGTTTTGTTTGGATTAGCCATTAAGCTGGGAGCAGCCCCCTTCCATAGATGACTAGTT
ACTGTTGCAGAGTCTTTAACATGAATTCCCTTATTTATTCTCTTAACAGTTCAAAAACTT
AACCCCCTATTTATAGTGTGAAGTTTTTCCCCCATAAACTCAAGCTTTTTCTACTTAATT
GTGTTTAGCTCCCTAATTGTGGGTTCACTAATAGGTCTTGTTCAAACTAGAACACGGGCC
CTAGTAACCTTCTCTTCTATCAGCCACGTAGGATGATTCCTAACAGGTATAGCATTTAGT
CTAGAAACAGGCCTTCTCTATTTTTTTATTTACAGAGTAATTTTATTAGCCCCAATTCTC
TTACTGGAGCACACAAATATGTCCCATATTAGTCAACTTCCCCTAATTCAAGTTAAACTT
CAAAACCAGACCATTTTGTTTTTTTCTTTACTCTCCCTAGGGGGGCTGCCCCCTTTCTTG
GGATTTCTCCCTAAGTGGGTTATCCTTCAGTTAAGAATGACATTTTCTTTTTATTTCTTA
GCCCTAGTAATAATCACTTCAAGTCTTTTTACACTCTATTTTTATTTACGCCTAATGTTC
TCAGCATTCATTTTTGGGGGGGTAAAAATTACCCAAGAAAAA---TGTGCCCCTACTTCC
TTTTTTTCTAACTTTCTCTTAAGTTTAAGT
>DQ132605_Daphnia_galeata_isolate_SI_1 /transl_table=5
------------AGAATCACTTCAAGAATTTTTTTGGTCCTCTCTTCCCCCTCTCTTTTT
ATTTCGTGAGTGGGGTTAGAACTTAATACCCTAGCATTTTTACCCATTCTTCTTTCAAGA
AAAAATAAACTTACCTCTGAATCTTCCATTAAATATTTTCTTACTCAAACCCTAGCCTCA
GTGATCGTAATCGTGGGGGGCCTTACTGTATTTATTCTTCAAGCAGAATTTAGAATAACA
GTAGTTTTGTTTGGGTTAGCCATTAAACTGGGAGCAGCCCCCTTCCATAGATGACTAGTT
ACTGTTGCAGAGTCTTTAACATGAATTCCCTTATTTATTCTCTTAACAGTTCAAAAACTT
AACCCCCTATTTATAGTGTGAAGTTTTTCCCCCATAAACTCAAGCTTTTTTTACTTAATT
GTATTTAGCTCCCTAATTGTGGGTTCACTAATAGGTCTTGTTCAAACTAGAACACGGGCC
CTAGTAACCTTCTCTTCTGTCAGCCACGTAGGATGATTCCTAACAGGTATAGCATTTAGT
CTAGAAACAGGCCTTCTCTATTTTTTTATTTACAGAGTAATTTTATTAGCCCCTATTCTC
TTACTGGAGCACACAAATATGTCCCATATTAGTCAACTTCCTCTAATTCAAGTTAAACTT
CAAAACCAGAGCATTTTATTTTTTTCTTTACTCTCCCTAGGGGGGCTACCCCCTTTCTTA
GGATTTCTCCCTAAGTGGGTTATCCTTCAGTTAAGAATGACATTTTCTTTTTATTTCTTA
GCCCTAGTAATAATCACTTCAAGTCTTTTTACACTCTATTTTTATTTACGCCTGATGTTC
TCAGCATTCATTTTTGGGGGGGTTAAAATTACCCAAGAAAAA---TGTGCCTCTACTTCC
TTTTTTTCTAACTTTCTCTTAAGTTTAAGT
>LC177072_Daphnia_galeata__Kasumigaura /transl_table=5
------------AGAATCACTTCAAGAATTTTTTTGGTCCTCTCTTCCCCCTCTCTTTTT
ATTTCGTGAGTGGGATTAGAACTTAATACCCTCGCATTTTTACCTATTCTTCTTTCAAGA
AAAAATAAACTTACTTCTGAATCTTCCATTAAATATTTCCTTACTCAAACCCTAGCCTCA
GTGATCGTAATCATGGGGGGCCTTACTGTATTTATTCTTCAAGCAGAATTTAGAATAACA
ATAGTTTTGTTTGGGTTAGTCATTAAACTGGGGGCTGCCCCCTTCCACAGATGATTAGTT
ACTGTTGCAGAGTCTTTAACATGAATCCCCTTATTCATTCTCTTAACAGTTCAAAAACTA
AACCCGCTATTTATAGTGTGAAGTTTTTCTCCTATAAACTCAAGCTTTTTTTACTTAATT
GTGTTTAGCTCCCTAATTGTAGGTTCACTAATAGGTCTTGCTCAAACTAGAACACGGGCC
CTAATAACCTTCTCTTCTATCAGCCATGTAGGATGATTCCTAACAGGTATGGCACTTAGT
TTAGAAACAGGCCTTCTCTATTTTTTTATTTACAGAGTAATTTTATTAGCCCCAATTCTC
TTACTGGAGCACACAAATATGTCCCATATCAATCAACTTCCTCTAATTCAAGTTAAACTT
CAAAACCAGAGCATTTTGTTTTTTTCTTTACTCTCCCTAGGGGGGCTGCCCCCTTTCTTA
GGATTTCTCCCTAAGTGGGTTATCCTTCAGTTGAGAATGACATTTTCTTTTTATTTTTTA
GCCCTAGTAATAATTACTTCAAGTCTCTTTACACTCTATTTTTATTTACGGTTGATGTTC
TCAGCGTTCATTTTTGGGGGGGTTAAAATTACCCAAGAAAAA---TGTACCCCTACTTCA
TTTTTTTCTAACTTTCTCTTAAGTTTAAGT
>DQ845273_Daphnia_galeata /transl_table=5
------------AGAATCACTTCAAGAATTTTTTTGGTCCTCTCTTCCCCCTCTCTTTTT
ATTTCGTGAGTGGGATTAGAACTTAATACCCTCGCATTTTTACCTATTCTTCTTTCAAGA
AAAAATAAACTTACTTCTGAATCTTCCATTAAATATTTCCTTACTCAAACCCTAGCCTCA
GTGATCGTAATCATGGGGGGCCTTACTGTATTTATTCTTCAAGCAGAATTTAGAATAACA
ATAGTTTTGTTTGGGTTAGTCATTAAACTGGGGGCTGCCCCCTTCCACAGATGATTAGTT
ACTGTTGCAGAGTCTTTAACATGAATCCCCTTATTCATTCTCTTAACAGTTCAAAAACTA
AACCCGCTATTTATAGTGTGAAGTTTTTCTCCTATAAACTCAAGCTTTTTTTACTTAATT
GTGTTTAGCTCCCTAATTGTAGGTTCACTAATAGGTCTTGCTCAAACTAGAACACGGGCC
CTAATAACCTTCTCTTCTATCAGCCATGTAGGATGATTCCTAACAGGTATGGCACTTAGT
TTAGAAACAGGCCTTCTCTATTTTTTTATTTACAGAGTAATTTTATTAGCCCCAATTCTC
TTACTGGAGCACACAAATATGTCCCATATCAATCAACTTCCTCTAATTCAAGTTAAACTT
CAAAACCAGAGCATTTTGTTTTTTTCTTTACTCTCCCTAGGGGGGCTGCCCCCTTTCTTA
GGATTTCTCCCTAAGTGGGTTATCCTTCAGTTGAGAATGACATTTTCTTTTTATTTTTTA
GCCCTAGTAATAATTACTTCAAGTCTCTTTACACTCTATTTTTATTTACGGTTGATGTTC
TCAGCGTTCATTTTTGGGGGGGTTAAAATTACCCAAGAAAAA---TGTACCCCTACTTCA
TTTTTTTCTAACTTTCTCTTAAGTTTAAGT
>LC177070_Daphnia_galeata__Kizaki /transl_table=5
------------AGAATCACTTCAAGAATTTTTTTGGTCCTCTCTTCCCCCTCTCTTTTT
ATTTCGTGAGTGGGATTAGAACTTAATACCCTCGCATTTTTACCTATTCTTCTTTCAAGA
AAAAATAAACTTACTTCTGAATCTTCCATTAAATATTTCCTTACTCAAACCCTAGCCTCA
GTGATCGTAATCATGGGGGGCCTTACTGTATTTATTCTTCAAGCAGAATTTAGAATAACA
ATAGTTTTGTTTGGGTTAGCCATTAAACTGGGGGCTGCCCCCTTCCACAGATGATTAGTT
ACTGTTGCAGAGTCTTTAACATGAATCCCCTTATTCATTCTCTTAACAGTTCAAAAACTT
AACCCGCTATTTATAGTGTGAAGTTTTTCTCCTATAAACTCAAGCTTTTTTTACTTAATT
GTGTTTAGCTCCCTAATTGTAGGTTCACTAATAGGTCTTGCTCAAACTAGAACACGGGCC
CTAATAACCTTCTCTTCTATCAGCCATGTGGGATGATTCCTAACAGGTATGGCACTTAGT
TTAGAAACAGGCCTTCTCTATTTTTTTATTTACAGAGTAATTTTATTAGCCCCAATTCTC
TTACTGGAGCACACAAATATGTCCCATATCAATCAACTTCCTCTAATTCAAGTTAAACTT
CAAAACCAGAGCATTTTGTTTTTTTCTTTACTCTCCCTAGGGGGGCTGCCCCCTTTCTTA
GGATTTCTCCCTAAGTGGGTTATCCTTCAGTTGAGAATGACATTTTCTTTTTATTTTTTA
GCCCTAGTAATAATTACTTCAAGTCTCTTTACACTCTATTTTTATTTACGGTTGATGTTC
TCAGCGTTCATTTTTGGGGGGGTTAAAATTACCCAAGAAAAA---TGTACCCCTACTTCA
TTTTTTTCTAACTTTCTCTTAAGTTTAAGT
>LC152879_DNA_complete_genome /transl_table=5
------------AGAATCACTTCAAGAATTTTTTTGGTCCTCTCTTCCCCCTCTCTTTTT
ATTTCGTGAGTGGGATTAGAACTTAATACCCTCGCATTTTTACCTATTCTTCTTTCAAGA
AAAAATAAACTTACTTCTGAATCTTCCATTAAATATTTCCTTACTCAAACCCTAGCCTCA
GTGATCGTAATCATGGGGGGCCTTACTGTATTTATTCTTCAAGCAGAATTTAGAATAACA
ATAGTTTTGTTTGGGTTAGCCATTAAACTGGGGGCTGCCCCCTTCCACAGATGATTAGTT
ACTGTTGCAGAGTCTTTAACATGAATCCCCTTATTCATTCTCTTAACAGTTCAAAAACTT
AACCCGCTATTTATAGTGTGAAGTTTTTCTCCTATAAACTCAAGCTTTTTTTACTTAATT
GTGTTTAGCTCCCTAATTGTAGGTTCACTAATAGGTCTTGCTCAAACTAGAACACGGGCC
CTAATAACCTTCTCTTCTATCAGCCATGTGGGATGATTCCTAACAGGTATGGCACTTAGT
TTAGAAACAGGCCTTCTCTATTTTTTTATTTACAGAGTAATTTTATTAGCCCCAATTCTC
TTACTGGAGCACACAAATATGTCCCATATCAATCAACTTCCTCTAATTCAAGTTAAACTT
CAAAACCAGAGCATTTTGTTTTTTTCTTTACTCTCCCTAGGGGGGCTGCCCCCTTTCTTA
GGATTTCTCCCTAAGTGGGTTATCCTTCAGTTGAGAATGACATTTTCTTTTTATTTTTTA
GCCCTAGTAATAATTACTTCAAGTCTCTTTACACTCTATTTTTATTTACGGTTGATGTTC
TCAGCGTTCATTTTTGGGGGGGTTAAAATTACCCAAGAAAAA---TGTACCCCTACTTCA
TTTTTTTCTAACTTTCTCTTAAGTTTAAGT
>JX446620_1_Daphnia_dentifera_from_Nepal /transl_table=5
CTAATAATTCTTAGAATTACCTCAAGAATTTTTTTGGTTTTATCTTCCCCATCTCTGTTT
ATTTCATGAGTAGGCTTAGAGCTTAACACTCTCGCATTTTTACCTGTTCTTCTCTCAAAA
AAAAATAAACTTACCTCTGAGTCTTCCATTAAGTATTTTCTTACCCAAACTCTAGCTTCA
GTGATTGTGATTATGGGGGGCCTTATTCTGTTAGTCCTTCAAACAGAGTTAAGAATAACA
GTGATTTTATTGGGGCTAGCTATTAAACTAGGAGCTGCCCCCTTTCATAGCTGACTAGTT
ACCGTAGCAGAATCTTTAGCGTGGATTCCCTTATTTGCTCTCTTAACGGCCCAAAAACTC
AATCCCTTATTTATAATCTGAAGTTTTTCTCAAATTAATTCTAACTTTTTTCACTTTATT
GTTTTTAGCTCTTTACTTGTGGGCTCTTTAATAGGTTTAGCTCAAACTAGAACGCGGGCT
CTAATTACCTTTTCTTCTATCAGCCATGTGGGATGATTTTTAACAGGCATAGCATTTAGT
TTAGAGACGGGCCTTCTTTATTTTTTAATTTATAGAGTAGTTTTATTAGCCCCTATTCTC
TTATTAGAAAGTACAAATGTATCCCATGTTAATCAACTTCCTTTAATTCGAATTAAACTT
CAAAACCAGTGCATTTTATTTTTTTCCCTACTCTCATTGGGTGGTCTCCCCCCCTTCTTA
GGATTTCTCCCTAAGTGAGTCATTCTACAGTTGACTATAACATTTTCTTTTTATCTTTTG
GCCCTAATTATAATCTTAACAAGTCTTTTCACACTTTATTTTTATTTGCGCCTTATATTT
TCAGCATTTATCTTTGGGGGGGTCAAAATTACTCAAGAAAAA---CGCTCCTCCGCTTCT
TTTCTTCTCAACTTTCTTTTAGGTTTAAGT
>MK930504_Daphnia_turbinata /transl_table=5
------------------------------TTTTTGGTTCTATCCTCCCCCTCTCTGTTT
ATTTCATGAGTAGGCTTAGAACTTAACACCCTCGCATTTTTACCTATTCTTCTGTCAAAA
AAAAATAAACTTACCTCGGAGTCTTCCATTAAATACTTTCTTACACAGACTCTAGCCTCA
ATCATTGTGATTGCTGGGGGACTTATTCTGTTAGTTTTCCAAACAGAATTAAGAATAACA
GTAGTTTTGTTTGGGTTAGCTATTAAACTAGGAGCTGCCCCTTTTCATAGATGGCTAGTC
ACCGTGGCAGAATCTTTATCATGGATCCCCTTATTTGCCCTCTTAACGGCCCAAAAACTC
AATCCTTTATTTATAGTATGAAGTTTTTCTCAGATTAATTCTAACTTTTTTCACCTAATT
GTTTTTAGCTCTTTGATTATGGGTTCATTAATAGGACTAGCCCAAACTAGAACGCGAGCC
TTGATTACCTTCTCTTCTATCAACCACGTAGGATGATTTTTAACAGGTATAGCATTTAGA
TTGGAGACGGGCCTTCTTTATTTTTTAATTTATAGAGTAATTTTATTACCCCCTGTTCTC
TTGTTAGAAAATATAAATGTATCCCATATTAACCAGCTTCCCCTAATTCAAATTAAACTT
CAAAACCAGTGTATTTTGTTTTTTTCTCTACTCTCATTGGGTGGCCTCCCTCCCTTCTTA
GGATTTCTCCCTAAGTGAATCATT------------------------------------
------------------------------------------------------------
------------------------------------------------------------
------------------------------
>MK930505_Daphnia_turbinata /transl_table=5
------------------------------TTTTTGGTTCTATCCTCCCCCTCTCTGTTT
ATTTCATGAGTAGGCTTAGAACTTAACACCCTCGCATTTTTACCTATTCTTCTGTCAAAA
AAAAATAAACTTACCTCGGAGTCTTCCATTAAATACTTTCTTACACAGACTCTAGCCTCA
ATCATTGTGATTGCTGGGGGACTTATTCTGTTAGTTTTCCAAACAGAATTAAGAATAACA
GTAGTTTTGTTTGGGTTAGCTATTAAACTAGGAGCTGCCCCTTTTCATAGATGGCTAGTC
ACCGTGGCAGAATCTTTATCATGGATCCCCTTATTTGCCCTCTTAACGGCCCAAAAACTC
AATCCTTTATTTATAGTATGAAGTTTTTCTCAGATTAATTCTAACTTTTTTCACCTAATT
GTTTTTAGCTCTTTGATTATGGGTTGGTTAATAGGACTAGCCCAAACTAGAACGCGAGCC
CTGATTACCTTCTCTTCTATCAACCACGTAGGATGATTTTTAACAGGTATAGCATTTAGA
TTGGAGACGGGCCTTCTTTATTTTTTAATTTATAGAGTAATTTTATTACCCCCTGTTCTC
TTGTTAGAAAATATAAATGTATCCCATATTAACCAGCTTCCCCTAATTCAAATTAAACTT
CAAAACCAGTGTATTTTGTTTTTTTCTCTACTCTCATTGGGTGGCCTCCCTCCCTTCTTA
GGATTTCTCCCTAAGTGAATCATT------------------------------------
------------------------------------------------------------
------------------------------------------------------------
------------------------------
>KP253098_Daphnia_longispina_isolate_ZdL4 /transl_table=5
------------------------------TTTTTGGTTATATCTTCCCCCTCTCTATTT
ATTTCATGAGTGGGCTTAGAACTTAACACTCTCGCATTTTTACCTATTCTTCTCTCAAAA
AAAAATAAGCTTACCTCTGAGTCTTCCATTAAGTATTTTCTAACGCAGACTCTAGCTTCA
GTAATTGTGATTGTGGGGGGCCTTATTATGTTAGTCCTTCAAATAGAATTAAGAATAATA
GTGATTTTATTTGGACTAGCTATTAAACTAGGAGCTGCTCCCTTCCATAGTTGGCTAGTT
ACCGTAGCAGAATCTTTAGCGTGGGTTCCCTTATTTATTCTCTTAACGGTCCAAAAACTC
AATCCTTTATTTATAATCTGAAGTTTTTCTCAGATTAATTCTAACTTTTTTCACCTAATT
GTTTTTAGCTCTTTAGTTGTAGGCTCATTAATGGGTCTAGCTCAAACTAGAACGCGGGCC
CTAATTACCTTTTCTTCTATCAGCCATGTAGGATGATTTTTAACAGGCATAGCATTTAGA
TTGGAGACGGGCCTTCTTTATTTTTTAATTTATAGAGTAGTTTTGTTAGCCCCTGTTCTT
TTATTAGAAAGTACAAATGTATCCCATATTAACCAACTTCCTCTAATTCAAGTTAAACTT
CAAAACCAGAGTATTTTATTTTTTTCCCTACTCTCATTGGGCGGTCTCCCGCCCTTCTTA
GGATTTCTCCCTAAGTGGGTCATT------------------------------------
------------------------------------------------------------
------------------------------------------------------------
------------------------------
>KP253089_Daphnia_longispina_isolate_DdL24 /transl_table=5
------------------------------TTTTTGGTTATATCTTCCCCCTCTCTATTT
ATTTCATGAGTGGGCTTAGAACTTAACACTCTCGCATTTTTACCTATTCTTCTCTCAAAA
AAAAATAAGCTTACCTCTGAGTCTTCCATTAAGTATTTTCTAACGCAGACTCTAGCTTCA
GTAATTGTGATTGTGGGGGGCCTTATTATGTTAGTCCTTCAAATAGAATTAAGAATAATA
GTGATTTTATTTGGACTAGCTATTAAACTAGGAGCTGCTCCCTTCCATAGTTGGCTAGTT
ACCGTAGCAGAATCTTTAGCGTGGGTTCCCTTATTTATTCTCTTAACGGTCCAAAAACTC
AATCCTTTATTTATAATCTGAAGTTTTTCTCAGATTAATTCTAACTTTTTTCACCTAATT
GTTTTTAGCTCTTTAGTTGTAGGCTCATTAATGGGTCTAGCTCAAACTAGAACGCGGGCC
CTAATTACCTTTTCTTCTATCAGCCATGTAGGATGATTTTTAACAGGCATAGCATTTAGA
TTGGAGACGGGCCTTCTTTATTTTTTAATTTATAGAGTAGTTTTGTTAGCCCCTGTTCTT
TTATTAGAAAGTACAAATGTATCCCATATTAACCAACTTCCTCTAATTCAAGTTAAACTT
CAAAACCAGAGTATTTTATTTTTTTCCCTACTCTCATTGGGCGGTCTCCCGCCCTTCTTA
GGATTTCTCCCTAAGTGGGTCATT------------------------------------
------------------------------------------------------------
------------------------------------------------------------
------------------------------
>Daphnia_umbra_DQ132609 /transl_table=5
TTAATGATTTCTAGAGTCATCACGAGAGTTTTTTTGGTTGTCTCCTCCCCGTCCCTTTTT
ATCTCCTGAGTGGGACTAGAACTTAATACTCTCGCATTCCTACCTATTCTCCTCTCAATA
AAAAATAAACTTACTTCTGAATCTTCGATTAAGTACTTCCTCACCCAAACTCTAGCCTCA
GTAGTTATCATTGGGGGGGGATTAGCAACTATAATTCTCCAGCTAGAATTTAGACTAACA
GTAATCTTGTTTGGTCTAGCTATTAAGCTAGGGGCCGCGCCCTTCCACAGCTGATTAGTA
TCCGTCGCAGAATCTTTGGCGTGAATACCCCTATTTATTCTTTTGACGGCTCAAAAAATT
AATCCCTTGATCATAGTTTGGGGATTCTCCCAGATTAATTCGAGCTTTTTTTATTTTATT
GTCTTTAGTTCCTTGGTTGTAGGCTCGTTGATAGGCTTAACTCAAACTAGAACGCGAGCC
TTAATAACCTTCTCCTCTATTAGCCACGTGGGGTGGTTCTTAACAGGAGTAGCGTTTAGC
TTAGAGGCGGGGCTCCTTTATTTCTTTATCTATAGAGTTATCTTGTTAACCCCCATTCTT
TTACTAGAAAAAATAAATATATCTCATATTAATCAACTCCCCCTAATTCAAATAAAACTT
CAAAATCAATGTCTTTTATTTTTTTCCCTTCGTTCGTTGGGGGGTCTCCCCCCCTTCCTA
GGGTTTCTCCCTAAGTGGGTTCTCCTTCAGTTAAGCATAACATTTTCTTTTTATGTTTTA
GCCCTAGTCATAGTCTTCTCAAGTCTTTTTACACTTTATTTTTACCTACGCCTAATATTT
TCTGCGTTTATTTTTGGGGGGGTAAAAATTACTTCAGAGAAACAACATATTTCTGTCTCC
TTTACCATCAACTTTCTCCTAACTTTGAGT
>Daphnia_cf_longispina_ /transl_table=5
TTAATAATTCTTAGAATCATCTCAAGAGTTCTTCTGGTTCTCTCTTCCCCCTCTCTTCTC
ATTGCATGGGTGGGATTGGAACTTAACACTCTCGCATTCTTACCTATTCTTCTTTCAAAA
AAAAACAAGCTTACCTCTGAATCTTCAATTAAATATTTCCTTACCCAAACCTTGGCCTCA
GTGATCGTAATCATAGGAGCCCTTACTCTATGTATTCTTCAAACAGAATTAAGAATAATA
GTAGTTTTGTTTGGACTGGCCATTAAACTGGGAGCTGCCCCCTTCCATAGATGACTAGTT
TCTATTGCAGAATCTTTGGCATGAACCCCTTTATTTATCCTCTTGACAGTTCAAAAACCT
AACCCCCTATTATTATTCTGAAATTTTTCCCCAATAAACTCAAATTTTTTTTATTTAATT
GTGATCAGCTCTCTAATTGTAGGTTCATTAATAGGTCTTACTCAAACTAGAACACGAGCC
CTAGTTACCTTCTCTTCTATCAGTCATGTAGGGTGACTCCTTATAGGCATAGCATTAAAT
TTAGAGACAGGCCTTCTTTATTTTTCTATTTATGGAGT----------------------
------------------------------------------------------------
------------------------------------------------------------
------------------------------------------------------------
------------------------------------------------------------
------------------------------------------------------------
------------------------------
>M5_Daphnia_galeata /transl_table=5
------------AGAATCACTTCAAGAATTTTTTTGGTCCTCTCTTCCCCCTCTCTTTTT
ATTTCGTGAGTGGGGTTAGAACTTAATACCCTAGCATTTTTACCCATTCTTCTTTCAAGA
AAAAATAAACTTACCTCTGAATCTTCCATTAAATATTTCCTTACTCAAACCCTAGCCTCA
GTGATCGTAATCGTGGGGGGCCTTACTGTATTTATTCTTCAAGCAGAATTTAGAATAACA
GTAGTTTTGTTTGGGTTAGCCATTAAGCTGGGAGCAGCCCCCTTCCATAGATGACTAGTT
ACTGTTGCAGAGTCTTTAACATGAATTCCCTTATTTATTCTCTTAACAGTTCAAAAACTT
AACCCCCTATTTATAGTGTGAAGTTTTTCCCCCATAAACTCAAGCTTTTTTTACTTAATT
GTGTTTAGCTCCCTAATTGTGGGTTCACTAATAGGTCTTGTTCAAACTAGAACACGGGCC
CTAGTAACCTTCTCTTCTATCAGCCACGTAGGATGATTCCTAACAGGTATAGCATTTAGT
CTAGAAACAGGCCTTCTCTATTTTTTTATTTACAGAGTAATTTTATTAGCCCCAATTCTC
TTACTGGAGCACACAAATATGTCCCATATTAGTCAACTTCCCCTAATTCAGGTTAAACTT
CAAAACCAGAGCATTTTGTTTTTTTCTTTACTCTCCCTAGGGGGGCTGCCCCCTTTCTTA
GGATTTCTCCCTAAGTGGGTTATCCTTCAGTTAAGAATGACATTTTCTTTTTATTTCTTA
GCCCTAGTAATAATCACTTCAAGTCTTTTTACACTCTATTTTTATTTACGCCTAATGTTC
TCAGCATTCATTTTTGGGGGGGTTAAAATTACCCAAGAAAAA---TGTGCCCCTACTTCC
TTTTTTTCTAACTTTCTCTTAAGTTTAAGT
