# Supplementary material for: Daphnia japonica sp. nov. (Crustacea: Cladocera) an eastern Palearctic montane species with mitochondrial discordance
Source: PeerJ. 2022 Oct 4;10:e14113. doi: 10.7717/peerj.14113 (PMC9541614; doi:10.7717/peerj.14113)
Supplement: Supplemental Information 2 — Anonymous nuclear local alignments and DNA sequences from mitochondrial ND2 for Daphnia japonica in FASTA format. [file peerj-10-14113-s002.zip › nuclearlocus_2.fasta]

>den8_niseko_E1341_m45402
tcgac--tata-------------------tgcaatatttac-aatgcgcaatgcgatgg
tttgtttcctttttctttcttcctccgatccgagac--ttgttatttatgttattttaaa
cgctgtccagttttctctagttcctcc--tatgctctcgacactgtaatcacaaggtgca
gccc-aaaagttggacggccagcagctagtggttgtgtccgttcttgggaagatcagctg
ataaaaccgagaagacgacagctgatttatgatacagcaaaacttgacgttacctacatg
c---agtaacagaatggaatgcgatttt--ttgtgttt---tattttaaaagaaaaaaat
tctaaaaaataataaaaataaataagcggacagaagaaattgcatgcgcaactcggtaga
ttccacacacgtccgtcagggacacaatcgctcctttactacccaaaaaaagagagaga-
----tcggctcaaatatttgc
>den8_miyagi_E0266_m20801
tcgac--tata-------------------tgcaatttttac-aatgcgcaatgcgatgg
tttgtttcctttttctttcttccttcaatccgagac--ttgttatttatgttattttaaa
cgctgtccagttttttctagttcctcc--tatgctctcgacactgtaatcacaaggtgca
gccc-aaaagttggacggccagcagctagtggttgtgtccgttcttgggaagatcagctg
ataaaaccgtgaagacgacagctgatttatgatacagcaaaacttgacgttacctacatg
c---agtaacagaatggaatgcgatttt--ttgtgttt---tattttaaaagaaaaaaat
tcaaaaaaataataaaaataaataagcggacacaagaaattgcatgcgcaactcggtaga
ttccacacacgtccgtcagggacacaatcgctcctttactacccaaaaaaagagagaga-
----tcggccaacatatttgc
>hyb8_K_g_Jun94
tcgac--tata-------------------tgcaatttttac-aatgcgcaatgcgatgg
tttgtttcctttttctttcttccttcaatccgagac--ttgttatttatgttattttaaa
cgctgtccagttttttctagttcctcc--tatgctctcgacactgtaatcacaaggtgca
gccc-aaaagttggacggccagcagctagtggttgtgtccgttcttgggaagatcagctg
ataaaaccgagaagacgacagctgatttatgatacagcaaaacttgacgttacctacatg
c---agtaacagaatggaatgcgatttt--ttgtgttt---tattttaaaagaaaaaaat
tcaaaaaaataataaaaataaataagcggacagaagaaattgcatgcgcaactcggtaga
ttccacacacgtccgtcagggacacaatcgctcctttactacccaaaaaaagagagaga-
----tcg--------------
>den8_kurobe_E0742_m38001
tcgac--tata-------------------tgcaatttttac-aatgcgcaatgcgatgg
tttgtttcctttttctttcttccttcaatccgagac--ttgttatttatgttattttaaa
cactgtctagttttctctagttcctcc--tatgctctcgacactgtaatcacaaggtgca
gccc-aaaagttggacggccagcagctagtggttgtgtccgttcttgggaagatcagctg
ataaaaccgagaagacgacagctgatttatgatacagcaaaacttgacgttacctacatg
c---agtaacagaatggaatgcgatttt--ttgtgttt---tattttaaaagaaaaaaat
tcgaaaaaataataaaaataaataagcggacagaagaaattgcatgcgcaactcggtaga
ttccacacacgtccgtcagggacacaatcgctcctttactacccaaaaaaagagagaga-
----tcggccaacatatgtgc
>hyb8_Aomori_m25405_E08301
tcgac--tata-------------------tgcaatttttac-aatgcgcaatgcgatgg
tttgtttcctttttctttcttcctccgatccgagac--ttgttatttatgttattttaaa
cgctgtccagttttctctagttcctcc--tatgctctcgacactgtaatcacaaggtgca
gccc-aaaagttggacggccagcagctagtggttgtgtccgttcttgggaagatcagctg
ataaaaccgagaagacgacagctgatttatgatacagcaaaacttgacgttacctacatg
c---agtaaccgaatggaatgcgatttt--ttgtgttt---tattttaaaagaaaaaaat
tcaaaaaaataataaaaataaataagcggacagaagaaattgcatgcgcaactcggtaga
ttccacacacgtccgccagggacacaatcgctcccttactacccaaaaaaagagagaga-
----tcggccaacatatttgc
>hyb8_toyama_E0939_m402031
tcgac--tata-------------------cgcaatttttac-aatgcgcaatgcgatgg
tttgtttcctttttctttcttcctccgatccgagac--ttgttatttatgttattttaaa
cgctgatcagttttctctagttcctcc--tatgctgtcgacactgtaatcacaaggtgca
gccc-aaaagttggacggccagcagctagtggttgtgtccgttcttgggaagatcagctg
ataaaaccgagaagacgacagctgatttatgatacagcaaaacttgacgttacctacatg
c---agtaacagaatggaatgcgatttt--ttgtattt---tattttaaaagaaaaaaat
tcgaaaaaataataaaaataaataagcggacagaagaaattgcatgcgcaactcggtaga
ttccacacacgtccgtcagggacacaatcgctcctttactacccaaaaaaagagagaga-
----tc---------------
>hyb8_toyama_E0939_m402032
tcgac--tata-------------------cgcaatttttac-aatgcgcaatgcgatgg
tttgtttcctttttctttcttcctccgatccgagac--ttgttatttatgttattttaaa
cgctgtccagttttctctagttcctcc--tatgctgtcgacactgtaatcacaaggtgca
gccc-aaaagttggacggccagcagctagtggttgtgtccgttcttgggaagatcagctg
ataaaaccgagaagacgacagctgatttatgatacagcaaaacttgacgttacctacatg
c---agtaacagaatggaatgcgatttt--ttgtattt---tattttaaaag-aaaaatt
caaaaaaaataataaaaataaataagcggacagaagaaattgcatgcgcaactcggtaga
ttccacacacgtccgtcagggacacaatcgctcctttactacccaaaaaaagagagaga-
----tc---------------
>den8_umagami_cloning_m42201
tcgac--tgta-------------------tgcaatttttac-aatgcgcaatgcgatgg
tttgtttcctttttctttcttcctccgatccgtgac--ttgttatttatgttattttaaa
cgctgtccagttttctctagttcctcc--tatgctctcgacactgtaatcataaggtgca
gcccaaaaagttggacggccagcagctagtggttgtgtccgttcttgggaagatcagctg
ataaaaccgagaagacgacagctgatttatgatacagcaaaacttgacgttacctacatg
c---agtaacagaatggaatgcgatttt--ttgtattt---tattttaaaagaaaaaaat
tc-aaaaaataataaaaataaataagcggacaaaagaaattgcatgcgcaactcggtaga
ttccacacacgtccgtcagggacacaatcgctcctttactacccaaaaaaagagagaga-
----tcggctaaaatatttgc
>hyaSWE
tcgac--tata-------------------tgcaatttttac-aatgcgcaatgcgatgg
tttgtttcctttttctttcttcctccgatccgagacttttgttatttatgttattttaaa
cgctgtccagttttctctagttcctcctatatgctctcgacactgtaatcacaaggtgca
gccc-aaaagttggacggc---cagctagtggttgtgtccgttcttgggaagatcagstg
ataaaagcgagaagacgacagctgatttatgatacagcaaaacttgacgttacctacatg
c---agtaacagaatggaatgsgatttt--ttgtattttattattttaaaagaaaaaaaa
ttcaaaaaataataaaaataaataagcggacagaagaaattgcatgcgcaactcggtaga
ttccacacacgtccgtcagggacacaatcgctcctttactacccaaaaaaagagagaga-
----tcggccaacatatttgc
>hyb8_Aomori_m25405_E08302
nnnnn--tatagtctgtgaatattgtttgctgcaatttgaaa-aatgcccaatgtgatgg
tttgtttcctt--------------cgatccgagac--ttgttatttatgttattttaaa
cgctgtccagttttctctagttcctcc--tatgctctcgacactgtaatcacaaggtgca
gccc-aaaagttggacggccagcagctagtggttgtgtccgttcttgggaagatcagctg
ataaaaccgagaagacgacagctgatttatgatacagcaaaacttgacgttacctacatg
c---agtaaccgaatggaatgcgatttttattttattt---tattttaaaag--aaaaat
taaaaaaaataataaaaataaataagcggacagaagaaattgcatgcgcaactcggtaga
ttccacacacgtccgtcagggacacaatcgctcccttactaccc-ataaaagagagaga-
----tcggctaaaatatttgc
>gal8_ibaragi_E0625_m01002
tcgac--tatagtctgtgaatattgtttgctgcaatttgaaa-aatgcccaatgtgatgg
tttgtttcctt--------------cgatccgagac--ttgttatttatgttattttaaa
cgctgtccagttttctctagttcctcc--tatgctctcgacactgtaatcacaaggtgca
gccc-aaaagttggacggccagcagctagtggttgtgtccgttcttgggaagatcagctg
ataaaaccgagaagacgacagctgatttatgatacagcaaaacttgacgttacctacatg
c---agtaaccgaatggaatgcgatttttattttattt---tattttaaaag--aaaaat
taaaaaaaataataaaaataaataagcggacagaagaaattgcatgcgcaactcggtaga
ttccacacacgtccgtcagggacacaatcgctcccttactaccc-ataaaagagagaga-
----tcgaccaaaatatttgc
>gal8_nara_E0919_m05202
tcgac--tatagtctgtgaatattgtttgctgcaatttgaaa-aatgcccaatgtgatgg
tttgtttcctt--------------cgatccgagac--ttgttatttatgttattttaaa
cgctgtccagttttctctagttcctcc--tatgctctcgacactgtaatcacaaggtgca
gccc-aaaagttggacggccagcagctagtggttgtgtccgttcttgggaagatcagctg
ataaaaccgagaagacgacagctgatttatgatacagcaaaacttgacgttacctacatg
c---agtaaccgaatggaatgcgatttttattttattt---tattttaaaag--aaaaat
taaaaaaaataataaaaataaataagcggacagaagaaattgcatgcgcaactcggtaga
ttccacacacgtccgtcagggacacaatcgctcccttactaccc-ataaaagagagaga-
----tcgaccaaaatatttgc
>gal8_chiba_E0669_m029021
nnnnn--nnnnntctgtgaatattgtttgctgcaatttgaaa-aatgcccaatgtgatgg
tttgtttcctt--------------cgatccgagac--ttgttatttatgttattttaaa
cgctgtccagttttctctagttcctcc--tatgctctcgacactgtaatcacaaggtgca
gccc-aaaagttggacggccagcagctagtggttgtgtccgttcttgggaagatcagctg
ataaaaccgagaagacgacagctgatttatgatacagcaaaacttgacgttacctacatg
c---agtaaccgaatggaatgcgatttttattttattt---tattttaaaag--aaaaat
taaaaaaaataataaaaataaataagcggacagaagaaattgcatgcgcaactcggtaga
ttccacacacgtccgtcagggacacaatcgctcccttactacac-ataaaagagagaga-
----tcga-------------
>gal8_fukuoka_m13501_1
tcgac--tatagtctgtgaatattgtttgctgcaatttgaaa-aatgcccaatgtgatgg
tttgtttcctt--------------cgatccgagac--ttgttatttatgttattttaaa
cgctgtccagttttctctagttcctcc--tatgctctcgacactgtaatcacaaggtgca
gccc-aaaagttggacggccagcagctagtggttgtgtccgttcttgggaagatcagckg
ataaaaccgagaagacgacagctgatttatgatacagcaaaacttgacgttacctacatg
c---agtaaccgaatggaatgcgatttttattttattt---tattttaaaag--aaaaat
aaacaaaaataataaaaataaataagcggacagaagaaattgcatgcgcaactcggtaga
ttccacacacgtccgtcagggacacaatcgctcccttactaccc-ataaaagagagaga-
----tcgaccaaaatatttgc
>gal8_akan_E1354_m21001
tcgac--tatagtctgtgaatattgtttgctgcaatttgaaa-aatgcccaatgtgatgg
tttgtttcctt--------------cgatccgagac--ttgttatttatgttattttaaa
cgctgtccagttttctctagttcctcc--tatgctctcgacactgtaatcacaaggtgca
gccc-aaaagttggacggccagcagctagtggctgtgtccgttcttgggaagatcagctg
ataaaaccgagaagacgacagctgatttatgatacagcaaaacttgacgttacctacatg
c---agtaaccgaatggaatgcgattttcattttattt---tattttaaaag--aaaaat
ttaaacaaataataaaaataaataagcggacagaagaaattgcatgcgcaactcggtaga
ttccacacacgtccgtcagggacacaatcgctcccttactacac-taaaaagagagaga-
----tctaccaaaatatttgc
>gal8_akan_E1354_m21001_2
tcgac--tatagtctgtgaatattgtttgctgcaatttgaaa-aatgcccaatgtgatgg
tttgtttcctt--------------cgatccgagac--ttgttatttatgttattttaaa
cgctgtccagttttctctagttcctcc--tatgctctcgacactgtaatcacaaggtgca
gccc-aaaagttggacggccagcagctagtggctgtgtccgttcttgggaagatcagctg
ataaaaccgagaagacgacagctgatttatgatacagcaaaacttgacgttacctacatg
c---agtaaccgaatggaatgcgattttcattttattt---tattttaaaag--aaaaat
ttaaacaaataataaaaataaataagcggacagaagaaattgcatgcgcaactcggtaga
ttccacacacgtccgtcagggacacaatcgctcccttactacac-taaaaagagagaga-
----tctaccaaaatatttgc
>gal8_chiba_E0669_m029022
------------tctgtgaatattgtttgctgcaatttgaaa-aatgcccaatgtgatgg
tttgtttcctt--------------cgatccgagac--ttgttatttatgttattttaaa
cgctgtccagttttctctagttcctcc--tatgctctcgacactgtaatcacaaggtgca
gccc-aaaagttggacggccagcagctagtggctgtgtccgttcttgggaagatcagctg
ataaaaccgagaagacgacagctgatttatgatacagcaaaacttgacgttacctacatg
c---agtaaccgaatggaatgcgattttcattttattt---tattttaaaag--aaaaat
--acaaaaataataaaaataaacaagcggacagaagaaattgcatgagcaactcggtaga
ttccacacacgtccgtcagggacacaatcgctcccttactacac-ataaaagagagaga-
----tcga-------------
>gal8_fukuoka_m13501_2
tcgac--tatagtctgtaaatattgtttgctgcaatttgaaa-aatgcccaatgtgatgg
tttgtttcctt--------------cgatccgagac--ttgttatttatgttattttaaa
cgctgtccagttttctctagttcctcc--tatgctctcgacactgtaatcacaaggtgca
gccc-aaaagttggacggccagcagctagtggttgtgtccgttcttgggaagatcakctg
ataaaaccgagaagacgacagctgatttatgatacagcaaaacttgacgttacctacatg
c---agtaaccgaatggaatgcgatttttattttattt---tattttaaaag--aaaatt
--aaaaaaataataaaaataaataagcggacagaagaaattgcatgcgcaactcggtaga
ttccacacacgtccgtcagggacacaatcgctcccttactacac-ataaaagagagaga-
----tcgaccaaaatatttgc
>hyb8_K_g_Jun94_2
tcgac--tatagtctgtgaatattgtttgctgcaatttaaaa-aatgcccaatgtgatgg
tttgtttcctt--------------cgatccgagac--ttgttatttatgttattttaaa
cgctgtccagttttctttagttcctcc--tatgctctcgacactgtaatcacaaggtgca
gccc-aaaagttggacggccagcagctagtggttgtgtccgttcttgggaagatcagctg
ataaaaccgagaagacgacagctgatttatgatacagcaaaacttgacgttacctacatg
c---agtaaccgaatggaatgcgattttcattttattt---tattttaaaag--aaaaat
----acaaaaaataaaaataaataagcggacagaagaaattgcatgcgcaactcggtaga
ttccacacacgtccgtcagggacacaatcgctcccttactacac-ataaaagagagaga-
----tcg--------------
>gal8_ashinoko_E0852_m27501
tcgac--tatagtctgtgaatattgtttgctgcaatttaaaa-aatgcccaatgtgatgg
tttgtttcctt--------------cgatccgagac--ttgttatttatgttattttaaa
cgctgtccagttttctctagttcctcc--tatgctctcgacactgtaatcacaaggtgca
gccc-aaaagttggacggccagcagctagtggttgtgtccgttcttgggaagatcagctg
ataaaaccgagaagacgacagctgatttatgatacagcaaaacttgacgttacctacatg
c---agtaaccgaatggaatgcgatttttattttattt---tattttaaaag--aaaaat
----tcaaaaaataaaaataaataagcggacagaagaaattgcatgcgcaactcggtaga
ttccacacacgtccgtcagggacacaatcgctcccttactaccc-ataaaagagagaga-
----tcggccaaaatatttgc
>galNOR
tcgac--tatagtctgtgaatattgtttgctgcaatttaaaa-aatgcccaatgtgatgg
tttgtttcctt--------------cgatccgagac--ttgttatttatgttattttaaa
cgctgtccagttttctctagttcctcc--tatgctctcgacactgtaatcacaaggtgca
gccc-aaaagttggacggccagcagctagtggttgtgtccgttcttgggaagatcagctg
ataaaaccgagaagacgacagctgatttatgatacagcaaaacttgacgttacctacatg
c---agtaaccgaatggaatgcgatttttattttattt---tattttaaaag--aaaaat
----tcaaaaaataaaaataaataagcggacagaagaaattgcatgcgcaactcggtaga
ttccacacacgtccgtcagggacacaatcgctcccttactaccc-ataaaagagagaga-
----tcggccaaaatatttgc
>gal_GER_CAKKLH010000342_156848_157308
tcgac--tatagtctgtgaatattgtttgctgcaatttaaaa-aatgcccaatgtgatgg
tttgtttcctt--------------cgatccgagac--ttgttatttatgttattttaaa
cgctgtccagttttctctagttcctcc--tatgctctcgacactgtaatcacaaggtgca
gccc-aaaagttggacggccagcagctagtggttgtgtccgttcttgggaagatcagctg
ataaaaccgagaagacgacagctgatttatgatacagcaaaacttgacgttacctacatg
c---agtaaccgaatggaatgcgattttcattttattt---tattttaaaag--aaaaat
----tcaaaaaataaaaataaataagcggacagaagaaattgcatgcgcaactcggtaga
ttccacacacgtccgtcagggacacaatcgctcccttactaccc-ataaaagagagaga-
----tcggccaaaatatttgc
>galSWE
tggac--tatagtctgtgaatattgtttgctgcaatttaaaa-aatgcccaatgtgatgg
tttgtttcctt--------------cgatccgagac--ttgttatttatgttattttaaa
cgctgtccagttttctctagttcctcc--tatgctctcgacactgtaatcacaaggtgca
gccc-aaaagttggacggccagcagctagtggttgtgtccgttcttgggaagatcagctg
ataaaaccgagaagacgacagctgatttatgatacagcaaaacttgacgttacctacatg
c---agtaaccgaatggaatgcgattttt-ttgtattt---tattttaaagg--aaaaat
----tcaaaaaataaaaataaataagcggacagaagaaattgcatgcgcaactcggtaga
ttccacacacgtccgtcagggacacaatcgctcccttactaccc-ataaaagaaagaga-
----tcggccaaaatatttgc
>new8_hourai_E1345_m38902
tcgactatata-------------------tgcaatttttac-aatgcgcaatgcgatgg
tttgtttcctc-ttctttcttccttcgatccgtgac--ttgttatttatgttattttaaa
cgct---------------------------------------------------gtgca
gccc-aaaagttggacggccagcagctagtggttgtgtccgttcttgggaagatcagctg
ataaaaccgagaagacgacagctgatttatgatacagcaaaacttgacgttacctacatg
cagtagtaacagaatggaatgcgattttcattttatt-----attttgaaaagaaaaaat
tcaaaaatataataaaaataaataagcggacagaagaaattgcatgcgcaactcggtaga
ttccacacacgtccgtcagggacacaatcgctgctttactaccc-aaaaaagagagagaa
tatttcggctaaaatatttgc
>new8_misumi_E1348_m02106
tcgactatata-------------------tgcaattttttcaaatgcgcaatgcgatga
tttgtttcctc-ttctttcttccttcgatccgtgac--ttgttatttatgttattttaaa
cgct---------------------------------------------------gtgca
gccc-aaaagttggacggccagcagctagtggttgtgtccgttcttgggaagatcagctg
ataaaaccgagaagacgacagctgatttatgatacagcaaaacttgacgttacctacatg
c---agtaacagaatggaatgcgattttcatttgatt-----attttgaaaagaaaaaat
tcaaaaatataataaaaataaataagcggacagaagaaattgcatgcgcaactcggtaga
ttccacacacgtccgtcagggacacaatcgctgctttactaccc-aaaaaagagagagaa
tatttcggctaaaatatttgc
