# Supplementary material for: Daphnia japonica sp. nov. (Crustacea: Cladocera) an eastern Palearctic montane species with mitochondrial discordance
Source: PeerJ. 2022 Oct 4;10:e14113. doi: 10.7717/peerj.14113 (PMC9541614; doi:10.7717/peerj.14113)
Supplement: Supplemental Information 2 — Anonymous nuclear local alignments and DNA sequences from mitochondrial ND2 for Daphnia japonica in FASTA format. [file peerj-10-14113-s002.zip › nuclearlocus_1.fasta]

>gal2_fukuoka_m13501 [organism=Daphnia galeata] Daphnia galeata noncoding nuclear sequence locus 1
--------------------tgcgtgagattcttt-tctctcgtc-tagggc---cgttg
caacatatcatcggcca-----aaaaaactgccatcgtagactag-tcaaagaagtgaat
--gcgcgcaccaccatcat---ataataataataataataatccaatgaaaataaaagga
gggaaatatgatttattcgtcata--tggtttcgaaa--aaagaaaaaatccttttgcgg
g-----tcgggtctcggtgatgattt---------------------aaacgaaaatgtc
tttgcctatc--gcagtgt--cttgt--cgccgagagtagagagagacatatgatcttaa
tcgtct---------------tgatagactgctgctgcgcttgattttt--tttttctct
tctttcacagaccccgagac-tcacgatgccaaaacgatagagagtaagaaaaaaa----
>hyb2_K_d2_Sept57 [organism=Daphnia galeata] putative Daphnia galeata hybrid noncoding nuclear sequence locus 1
-----acaagtcccaatctctgcgtgagattcttt-tctctcgtc-tagggc---cgttg
caacatatcatcggcca-----aaaaaactgccatcgtagactag-tcaaagaagtgaat
--gcgcgcaccaccatcat---ataataataataataataatccaatgaaaataaaagga
gggaaatatgatttattcgtcata--tggtttcgaaa--aaagaaaaaatccttttgcgg
g-----tcgggtctcggtgatgattt---------------------aaacgaaaatgtc
tttgcctatc--gcagtgt--cttgt--cgccgagagtagagagagacatatgatcttaa
tcgtct---------------tgatagactgctgctgcgcttgattttt--tttttctct
tctttcacagaccccgagac-tcacgatgccaaaacgatagagagtaagaaaaaaa----
>hyb2_aomori_E0830_m25405 [organism=Daphnia galeata] putative Daphnia galeata hybrid noncoding nuclear sequence locus 1
-----acaagtcccaatctctgcgtgagattcttt-tctctcgtc-tagggc---cgttg
caacatatcatcggcca-----aaaaaactgccatcgtagactag-tcaaagaagtgaat
--gcgcgcaccaccatcat---ataataataataataataatccaatgaaaataaaagga
gggaaatatgatttattcgtcata--tggtttcgaaa--aaagaaaaaatccttttgcgg
g-----tcgggtctcggtgatgattt---------------------aaacgaaaatgtc
tttgcctatc--gcagtgt--cttgt--cgccgagagtagagagagacatatgatcttaa
tcgtct---------------tgatagactgctgctgcgcttgattttt--tttttctct
tctttcacagaccccgagac-tcacgatgccaaaacgatagagagtaagaaaaaa-----
>gal2_ibaragi_E0625_m01002 [organism=Daphnia galeata] Daphnia galeata noncoding nuclear sequence locus 1
--------------------tgcgtgagattcttt-tctttcgtc-tagggc---cgttg
caacatatcatcggcca-----aaaaaactgccatcgtagactag-tcaaagaagtgaat
--gcgcgcaccaccatcat---ataataataataataataatccaatgaaaataaaagga
gggaaatatgatttattcgtcata--tggtttcgaaa--aaagaaaaaatccttttgcgg
g-----tcgggtctcggtgatgattt---------------------aaacgaaaatgtc
tttgcctatc--gcagtgt--cttgt--cgccgagagtagagagagacatatgatcttaa
tcgtct---------------tgatagactgctgctgcgcttgattttt--tttttctct
tctttcacagaccccgagac-tcacgatgccaaaacgatagagagtaagaaaaaaa----
>gal2_nara_E0919_m052022 [organism=Daphnia galeata] Daphnia galeata noncoding nuclear sequence locus 1
-----------------ctctgcgtgagattcttt-tctctcgtc-tagggc---cgttg
caacatatcatcggcca-----aaaaaactgmcatcgtagactag-tcaaagaagtgaat
--gcgcgcaccaccatcat---ataataataataataataatccaatgaaaataaaagga
gggaaatatgatttattcgtcata--tggtttcgaaa--aaagaaaaaatccttttgcgg
g-----tcgggtctcggtgatgattt---------------------aaacgaaaatgtc
tttgcctatc--gcagtgt--cttgt--cgccgagagtagagagagacatatgatcttaa
tcgtct---------------tgatagactgctgctgcgcttgattttt--tttttctct
tctttcacagaccccgagac-tcacgatgccaaaacgatagagagtaagaaaaaaa----
>gal2_nara_E0919_m05202 [organism=Daphnia galeata] Daphnia galeata noncoding nuclear sequence locus 1
-----------------ctctgcgtgagattcttt-tctctcgtc-tagggc---cgttg
caacatatcatcggcca-----aaaaaactgmcatcgtagactag-tcaaagaagtgaat
--gcgcgcaccaccatcatataataataataataataataatccaatgaaaataaaagga
gggaaatatgatttattcgtcata--tggtttcgaaaagagggagaagatccttttgcgg
g-----tcgggtctcggtgatgattt---------------------aaacgaaaatgtc
tttgcctatc--gcagtgt--cttgt--cgccgagagtagagagagacatatgatcttaa
tcgtct---------------tgatagactgctgctgcgcttgattttt--tttttctct
tctttcacagaccccgagac-tcacgatgccaaaacgatagagagtaagaaaaaaa----
>hyb2_K_g_Jun9412 [organism=Daphnia galeata] putative Daphnia galeata hybrid noncoding nuclear sequence locus 1
-----acaagtcccaatctctgcgtgagattcttt-tctctcgtc-tagggc---cgttg
caacatatcatcggcca-----aaaaaactgacatcgtagactag-tcaaagaagtgaat
--gcgcgcaccaccatcatataataataataataataataatccaatgaaaataaaagga
gggaaatatgatttattcgtcata--tggtttcgaaaagagagagaagatccttttgcgg
g-----tcgggtctcggtgatgattt---------------------aaacgaaaatgtc
tttgcctatc--gcagtgt--cttgt--cgccgagagtagagagagacatatgatcttaa
tcgtct---------------tgatagactgctgctgcgcttgattttt--tttttctct
tctttcacagaccccgagac-tcacgatgccaaaacgatagagagtaagaaaaaaa----
>gal2_akan_E1354_m210012 [organism=Daphnia galeata] Daphnia galeata noncoding nuclear sequence locus 1
---------------------------gattcttt-tctctcgtc-tagggc---cgttg
caacatatcatcggcca-----aaaaaactgccatcgtagactag-tcaaagaagtgaat
--gcgcgcaccaccatcatataataataataataataataatccaatgaaaataaaagga
gggaaatatgatttattcgtcata--tggtttcgaaaagagagagaagatccttttgcgg
g-----tcgggtctcggtgatgattt---------------------aaacgaaaatgtc
tttgcctatc--gcagtgt--cttgt--cgccgagagtagagagagacatatgatcttaa
tcgtct---------------tgatagactgctgctgcgcttgattttt--tttttctct
tctttcacagaccccgagac-tcacgatgccaaaacgatagagagtaagaaaaaaa----
>gal2_akan_E1354_m21001 [organism=Daphnia galeata] Daphnia galeata noncoding nuclear sequence locus 1
---------------------------gattcttt-tctctcgtc-tagggc---cgttg
caacatatcatcggcca-----aaaaaactgccatcgtagactag-tcaaagaagtgaat
--gcgcgcaccaccatcat---ataataataataataataatccaatgaaaataaaagga
gggaaatatgatttattcgtcata--tggtttcgaaaagagagagaagatccttttgcgg
g-----tcgggtctcggtgatgattt---------------------aaacgaaaatgtc
tttgcctatc--gcagtgt--cttgt--cgccgagagtagagagagacatatgatcttaa
tcgtct---------------tgatagactgctgctgcgcttgattttt--tttttctct
tctttcacagaccccgagac-tcacgatgccaaaacgatagagagtaagaaaaaaa----
>gal_GER_CAKKLH010000168_1032297_1032629 no comment
-----acaagtcccaatctctgcgtgagattcttt-tct---------------------
----------------------aaaaaactgccatcgtagactag-tcaaagaagtgaat
--gcgcgcaccaccaccat---catataacaataataataatccaatgaaaataaaagga
gggaaatatgatttattcgtcata--ttgtttcgaaaa-aaagaaaaaatccttttgcgg
g-----tcggatctccgtgatgattt---------------------aaacgaaaatgtc
tttgcctatc--gcagtgtagcttgt--cgccgagagtagagagagacatatgatcttaa
tcgtct---------------tgatagactgctgctgcgcttgattt----tttttctct
tctttcacagaccccgagac-tcacgatgccaaaacgatagaaagta-gaaaaaa-----
>hyb2_K_d1_July5712 [organism=Daphnia galeata] putative Daphnia galeata hybrid noncoding nuclear sequence locus 1
--------------------------------------tctcgtc-tagggc---ctttg
caacatatcatcggcc------aaaaaactgccatcgtagacta--tagtcaaagtgaat
gcgcg-----caccatcat---gtaat----gtaataataatccaatg-aaataaaagga
gggaaatatgat--------------ttgtttcga----aaagaaaagatccttttgcgg
g----------tctccgtgatgattt---------------------aaacgcaaatgtc
tttgactatc--gcagtgt--cttgt--cgccgagag-------------atgatcttaa
tcgtct---------------tgataga---ctgctgcgcttgatttttcttcttctt--
------------------------------------------------------------
>den2_umagami_cloning_m42201 [organism=Daphnia dentifera] Daphnia dentifera noncoding nuclear sequence locus 1
----------acccaatctctgcgtgagattctttctctctcgtc-tagggc---ccttg
caacatatcatcggcc------aaaaaactgccatcgtagacta--tagtcaaagtgaat
gcgcg-----caccatcat---gtaat----gtaataataatccaatg-aaataaaagga
gggaaatatgat--------------ttgtttcga----aaagaaaagatccttttgcgg
g----------tctccgtgatgattt---------------------aaacgcaaatgtc
tttgactatc--gcagtgt--cttgt--cgccgagag-------------atgatcttaa
tcgtct---------------tgataga---ctgctgcgcttgatttttcttcttcttct
tctttcacagcccccgactcacgatgatgccaaaacgatagaaaagaaagaaaaagaaaa
>den2_tochigi_E0894_m28401 [organism=Daphnia dentifera] Daphnia dentifera noncoding nuclear sequence locus 1
----------tcccaatctctgcgtgagattctttctctctcgtc-taaggc---ccttg
caacatatcatcggcc-------aaaaactgccatcgtagacta--tagtcaaagtgaat
--gcg-----caccatcat---gtaat----gtaataataatccaatg-aaataaaagga
gggaaatatgat--------------ttgtttcga----aaagaaaagatccttttgcgg
g----------tctccgtgatgattt---------------------aaacgaaaatgtc
tttgcctatcgtgcagtgt--cttgt--cgccgagag-------------atgatcttaa
tcgtct---------------tgataga---ctgctgcgcttgatttt---tcttcttct
tctttcacagcccccgactcacgatgatgccaaaacgatagaaaagtagaaaaagaaaaa
>den2_miyagi_E0266_m20801 [organism=Daphnia dentifera] Daphnia dentifera noncoding nuclear sequence locus 1
----------tcccaatctctgcgtgagattctttctctctcgtc-tagggt---ccttg
caacatatcatcggcca-----aaaaaactgccatcgtagacta--tagtcaaagtgaat
--gcg-----caccatcat---gtaat----gtaataataatccaatg-aaataaaagga
gggaaatatgat--------------ttgtttcga----aaagaaaagatccttttgcgg
g----------tctccgtgatgattt---------------------aaacgaaaatgtc
tttgactatcgtgcagtgt--cttgtc-cgccgagag-------------atgatcttaa
tcgttt---------------tgataga---ctgctgcgcttgattt------ttcttct
tctttcacagcccccgactcacgatgatgccaaaacgatagaaaagtagaaaaagaaaaa
>hyb2_toyama_E0939_m40203 [organism=Daphnia galeata] putative Daphnia galeata hybrid noncoding nuclear sequence locus 1
-----acaagtcccaatctctgcgtgagattctttctctctcgtc-taaggc---ccttg
caacatatcatcggcc------aaaaaactgccatcgtagacta--tagtcaaagtgaat
g-scg-----caccatcat---gtaat----gtaataataatccaatg-aaataaaagga
gggaaatatgat--------------ttgtttcga----aaagaaaagatccttttgcgg
g----------tctccgtgatgattt---------------------aaacgaaaatgtc
tttgactatcgtgcagtgt--cttgt--cgccgagag-------------atgatcttaa
tcgtct---------------tgataga---ctgctgcgcttgattttt--tcttcttct
tctttcacagcccccgactcacgatgatgccaaaacgatagaaaaagaaaaaaa------
>hyb2_toyama_E0939_m402032 [organism=Daphnia galeata] putative Daphnia galeata hybrid noncoding nuclear sequence locus 1
-----acaagtcccaatctctgcgtgagattctttctctctcgtcttaaggc---ccttg
caacatatcatcggcc------aaaaaactgccatcgtagacta--tagtcaaagtgaat
s-gcg-----caccatcat---gtaat----gtaataataatccaatg-aaataaaagga
-ggaaatatgat--------------ttgtttcga----aaagaaaagatccttttgcgg
g----------tctccgtgatgattt---------------------aaacgaaaatgtc
tttgactatcgtgcagtgt--cttgt--cgccgagag-------------atgatcttaa
tcgtct---------------tgataga---ctgctgcgcttgattttt--tcttcttct
tctttcacagcccccgactcacgatgatgccaaaacgatagaaaaagaaaaaaa------
>den2_niseko_E1341_m45402 [organism=Daphnia dentifera] Daphnia dentifera noncoding nuclear sequence locus 1
----------tcccaatctctgcgtgagattctttctctctcgtc-taaggc---ccttg
caacatatcatcggcc------aaaaaactgccatcgtagacta--tagtcaaagtgaat
--gcg-----caccatcat---gtaa------taataataatccaatg-aaataaaagga
gggaaatatgat--------------ttgtttcga----aaagaaaagatccttttgcgg
gg------gtctcctcgtgatgattt---------------------aaacgaaaatgtc
tttgcctatc--gcagtgt--cttgt--cgccgagac-------------atgatcttaa
tcgttt---------------tgataga---ctgctgcgcttgattt------ttcttct
tctttcacagcccccgactcacgatgatgccaaaacgatagaaagtagaaaaagaaa---
>japonica_hourai_E1345_m38902 [organism=Daphnia japonica] Daphnia japonica noncoding nuclear sequence locus 1
-----acaagtcccaatctctgcgtgagattctttttctctcgtc-tagggccaaccttg
taacatat------------------------catcgtgcacta--gagtcaaagtgaat
--gcg-----cactttcat---gtta------taataataatccaatg-aaatcaaaggg
gggaaatatgatttattcgtcatatattgtttcga----aaagacgagatccttttgcga
gg--------gtcggcgtgatgattt---------------------aaacgaaaatgtc
tttgcctatc--gcagtgt--ctwgtctcgccgagac-------------atgatcttaa
tcgttt---------------tgataga---ctgctgcgcttgatttttg-ttttcttct
tctttcacagccccc------cgacgatgccaaagaagaaaaaaaa--------------
>japonica_misumi_E1348_m02106 [organism=Daphnia japonica] Daphnia japonica noncoding nuclear sequence locus 1
------------------tctgcgtgagattctttttctctcgtc-tagggccaaccttg
taacatat------------------------catcgtgcacta--tagtcaaagtgaat
--gcg-----cactttcat---gtta------taataataatccaatg-aaatcaaaggg
gggaaatatgatttattcgtcatatattgtttcga----aaagacgagatccttttgcga
gg--------gtcggcgtgatgattt---------------------aaacgaaaatgtc
tttgcctatc--gcagtgt--cttgtctcgccgagac-------------atgatcttaa
tcgttt---------------tgataga---ctgctgcgcttgatttttg-ttttcttct
tctttcacagccccc------ccgcgatgccaaaaaagatgagaaaaa------------
>japonica_misumi_E1348_m021062 [organism=Daphnia japonica] Daphnia japonica noncoding nuclear sequence locus 1
------------------tctgcgtgagattctttttctctcgtc-tagggccaaccttg
taacatat------------------------catcgtgcacta--tagtcaaagtgaat
--gcg-----cactttcat---gtta------taataataatccaatg-aaatcaaaggg
gggaaatatgatttattcgtcatatattgtttcga----aaagacgagatccttttgcga
gg--------gtcggcgtgatgattt---------------------aaacgaaaatgtc
tttgcctatc--gcagtgt--cttgtctcgccgagac-------------atgatcttaa
tcgttt---------------tgataga---ctgctgcgcttgatttttg-ttttcttct
tctttcacagccccc------ccgcgatgccaaaaaaagatgaaaaaa------------
>japonica_imori_E0560_m38703 [organism=Daphnia japonica] Daphnia japonica noncoding nuclear sequence locus 1
-----acaagtcccaatctctgcgtgagattctttttctctcgtc-tagggccaaccttg
taacatat------------------------catcgtgcacta--gagtcaaagtgaat
--gcg-----caccatcat---gtaa------taataataatccaatg-aaatcaaa-gg
gggaaatatgatttattcgtcatatattgtttcga----aaagacgagatccttttgcga
ggg---tcgcgtctccgtgatgattt---------------------aaacgaaaatgtc
tttgcctatc--gcagtgt--cttgtctcgccgcgac-------------atgatcttaa
tcgttt---------------tgataga---ctgctgcgcttgatttttg-ttttcttct
tctttcacagccccc------cgacgatgccaaaacgatagaaagaaaaaa---------
>tan2_zao_DT2_m46401 [organism=Daphnia tanakai] Daphnia tanakai noncoding nuclear sequence locus 1
acgagacaagtcc-aatctctgcgtgagattcttctacac------aacaac--atatca
tagcacactctcgggaagagatagcaaactaccgtcgtggaccgactcttgtagttgaat
actcg-----cgcccacaa---tcac------aaataataaacaaatg------------
-aaaaatatgatttattcgtcata--ttgtttcat----------ggaatccttttgcgg
tcgcgtctgtccttttttgatgatttcttacaataaaaaaggaatacggggaaaaaaatg
tgcgtctctt--gtatcgca-gtcgccgggtttagag-------------atgatcttaa
tcgtcttgaaaaatgtcgtcgtgataga---ctgctgcgcttgattttt--tttt-----
---------accccgcagccgacacgatgccaaaacgataaagaaaagaaaaaagagatt
>tan2_zao_DT1_m46401 [organism=Daphnia tanakai] Daphnia tanakai noncoding nuclear sequence locus 1
acgagacaagtcc-aatctctgcgtgagatttttctacac------aacaac--atatca
tagcacactctcgggaagagatagcaaactaccgtcgtggaccgactcttgtagttgaat
actcg-----cgcccacaa---tcac------aaataataaacaaatg------------
-aaaaatatgatttattcgtcata--ttgtttcat----------ggaatccttttgcgg
tcgcgtctgtccttttttgatgatttcttacaataaaaaaggaatacggggaaaaaaatg
tgcgtctctt--gtatcgca-gtcgccgggtttagag-------------atgatcttaa
tcgtcttgaaaaatgtcgtcgtgataga---ctgctgcgcttgattttt--tttt-----
---------accccgcagccgacacgatgccaaaacgataaagaaaagaaaaaagagatt
>tan2_midori_E1349_m37901 [organism=Daphnia tanakai] Daphnia tanakai noncoding nuclear sequence locus 1
acgagacaagtcc-aatctctgcgtgagattcttctacac------aacaac--atatca
tagcacactctcgggaagagatagcaaactaccgtcgtggaccgactcttgtagttgaat
actcg-----cgctcacaa---tcac------aaataataaacaaatg------------
-aaaaatatgatttattcgtcata--ttgtttcat----------ggaatccttttgcgg
tcgcgtctgtccttttttgatgatttcttacaat-aaaaaggaata-cggggaaaaaatg
tgcgtctctt--gtatcgca-gtcgccgggtttagag-------------atgatcttaa
tcgtcttgaaaaatgtcgtcgtgataga---ctgctgcgcttgattttt--tttt-----
---------accccgcagccgacacgatgccaaaacgataaagaaaagaaaaa-gagatt
